# Supplementary material for: Unveiling genetic links between gut microbiota and asthma: a Mendelian randomization
Source: Front Microbiol. 2024 Sep 20;15:1448629. doi: 10.3389/fmicb.2024.1448629 (PMC11449699; doi:10.3389/fmicb.2024.1448629)
Supplement: Supplementary file 2 [file Data_Sheet_2.xlsx]

## Sheet: Table 1
Table 1 Instrumental variables of gut microbiota after clumping and exclusion of week IVs
Gut microbiota	SNP	effect_allele.exposure	other_allele.exposure	beta.exposure	se.exposure	pval.exposure	eaf.exposure	r2	F
genus Actinomyces id.423	rs34583783	G	T	0.126596	0.0268461	2.41e-06	0.1759	0.000351523	22.2371
genus Actinomyces id.423	rs2715439	C	T	0.0746684	0.0164822	5.89e-06	0.4543	0.000554845	20.5232
genus Actinomyces id.423	rs4146653	G	A	0.0985224	0.0214182	4.23e-06	0.1024	0.000212088	21.1594
genus Actinomyces id.423	rs35011108	A	G	0.232634	0.0512044	5.54e-06	0.0636	0.000134054	20.641
genus Actinomyces id.423	rs4073240	G	A	0.0749687	0.0167368	7.49e-06	0.3827	0.000516892	20.0638
genus Actinomyces id.423	rs7915461	T	C	0.18776	0.0401636	2.94e-06	0.1968	0.00037672	21.8544
genus Actinomyces id.423	rs71315246	A	G	-0.0969809	0.021925	9.72e-06	0.1431	0.000261633	19.5655
genus Actinomyces id.423	rs10787984	G	C	0.094316	0.0213513	9.99e-06	0.0577	0.000115696	19.5129
genus Adlercreutzia id.812	rs7680684	C	T	-0.083381	0.0168901	7.95e-07	0.1262	0.000293071	24.3708
genus Adlercreutzia id.812	rs2147798	C	G	0.0922959	0.0192121	1.55e-06	0.1153	0.000256726	23.0788
genus Adlercreutzia id.812	rs80078995	A	T	-0.11324	0.0232586	1.12e-06	0.1272	0.000286987	23.7044
genus Adlercreutzia id.812	rs2717140	C	T	-0.119225	0.0251081	2.05e-06	0.0636	0.000146439	22.548
genus Adlercreutzia id.812	rs9490822	C	T	-0.0734512	0.0155789	2.42e-06	0.1958	0.000381709	22.2292
genus Adlercreutzia id.812	rs12522517	A	T	-0.104884	0.0234695	7.86e-06	0.1113	0.000215425	19.9717
genus Adlercreutzia id.812	rs13231526	C	A	0.143237	0.0311654	4.31e-06	0.4175	0.000560205	21.1234
genus Adlercreutzia id.812	rs6664405	T	C	-0.0953084	0.0210752	6.12e-06	0.1441	0.000275067	20.4513
genus Adlercreutzia id.812	rs1046175	C	G	0.112758	0.0255994	1.06e-05	0.325	0.000464143	19.4015
genus Adlercreutzia id.812	rs9915817	T	C	0.0749219	0.016833	8.55e-06	0.1342	0.000251012	19.8104
genus Adlercreutzia id.812	rs55719207	G	A	-0.0699243	0.0158036	9.66e-06	0.4473	0.000527792	19.5769
genus Adlercreutzia id.812	rs11604400	C	T	-0.102524	0.0234834	1.27e-05	0.329	0.000458861	19.0604
genus Akkermansia id.4037	rs11729256	T	C	0.0750473	0.0150184	5.82e-07	0.2783	0.000546919	24.9702
genus Akkermansia id.4037	rs4936098	A	G	0.0649225	0.0135934	1.79e-06	0.166	0.000344382	22.8105
genus Akkermansia id.4037	rs9349825	A	G	-0.0703407	0.0147133	1.75e-06	0.0447	0.000106432	22.8557
genus Akkermansia id.4037	rs74542928	T	C	0.112623	0.0236434	1.9e-06	0.2386	0.000449516	22.6898
genus Akkermansia id.4037	rs2602429	C	T	0.0745352	0.0156201	1.83e-06	0.4563	0.00061602	22.7695
genus Akkermansia id.4037	rs61779207	G	A	-0.0760539	0.0167769	5.81e-06	0.2217	0.000386689	20.5503
genus Akkermansia id.4037	rs11184341	G	C	0.0655855	0.0142236	4.01e-06	0.2873	0.000474752	21.2615
genus Akkermansia id.4037	rs4242783	G	A	0.0685454	0.0147701	3.47e-06	0.34	0.000527042	21.5373
genus Akkermansia id.4037	rs117107102	A	G	0.204406	0.0431629	2.18e-06	0.1779	0.000357683	22.4268
genus Akkermansia id.4037	rs12908520	G	A	0.061772	0.0130954	2.39e-06	0.0785	0.000175526	22.2509
genus Akkermansia id.4037	rs111862613	T	C	0.0911199	0.0196748	3.63e-06	0.2793	0.000470827	21.4489
genus Akkermansia id.4037	rs941682	G	A	-0.0632957	0.0143777	1.07e-05	0.3111	0.000452958	19.3808
genus Alistipes id.968	rs67281112	G	C	0.0634575	0.0137846	4.15e-06	0.0785	0.000167176	21.1923
genus Alistipes id.968	rs67705352	T	G	-0.0532404	0.0110864	1.57e-06	0.4006	0.000603893	23.0622
genus Alistipes id.968	rs11769002	G	A	-0.0528793	0.0109389	1.34e-06	0.0706	0.000167211	23.3683
genus Alistipes id.968	rs7129639	C	A	-0.0524955	0.0109584	1.66e-06	0.1233	0.000270519	22.9484
genus Alistipes id.968	rs1689282	A	C	-0.0520061	0.0113942	5.01e-06	0.34	0.000509795	20.8325
genus Alistipes id.968	rs11958296	A	G	-0.0981222	0.0218272	6.94e-06	0.1133	0.000221399	20.2087
genus Alistipes id.968	rs8130320	A	G	-0.049002	0.010717	4.82e-06	0.0825	0.000172572	20.9064
genus Alistipes id.968	rs2875322	T	C	-0.0580945	0.0131432	9.87e-06	0.2068	0.000349485	19.5373
genus Alistipes id.968	rs2290844	C	T	0.0813969	0.0191632	2.16e-05	0.5119	0.000491592	18.0418
genus Alistipes id.968	rs2450745	A	C	-0.080524	0.0184702	1.3e-05	0.1471	0.000260046	19.0068
genus Alistipes id.968	rs62576416	T	C	0.0492647	0.0109733	7.14e-06	0.3976	0.000526454	20.1557
genus Alistipes id.968	rs1107244	G	A	0.0758558	0.0171182	9.37e-06	0.2167	0.000363478	19.6363
genus Alistipes id.968	rs34417064	A	G	-0.048202	0.0106868	6.47e-06	0.3738	0.000519294	20.3437
genus Alistipes id.968	rs12990744	C	T	-0.0776618	0.0172986	7.14e-06	0.4016	0.000528215	20.1556
genus Alistipes id.968	rs4810359	A	G	-0.0652428	0.0146155	8.05e-06	0.4821	0.000542563	19.9267
genus Allisonella id.2174	rs602075	A	G	0.168974	0.0296976	1.27e-08	0.495	0.000882524	32.3742
genus Allisonella id.2174	rs35778461	C	T	0.146679	0.0297186	7.99e-07	0.1491	0.000337028	24.3601
genus Allisonella id.2174	rs6742198	G	A	0.149152	0.0316484	2.44e-06	0.1918	0.00037545	22.2102
genus Allisonella id.2174	rs1901739	T	G	0.115769	0.0248626	3.22e-06	0.4414	0.000582977	21.6814
genus Allisonella id.2174	rs76904847	G	A	0.148523	0.0334857	9.19e-06	0.2306	0.00038064	19.6731
genus Allisonella id.2174	rs35110698	T	C	-0.146322	0.0320852	5.11e-06	0.1958	0.000357122	20.7974
genus Allisonella id.2174	rs7898615	T	G	0.167966	0.0373586	6.92e-06	0.1083	0.000212883	20.2145
genus Allisonella id.2174	rs594561	C	T	0.112231	0.0251681	8.22e-06	0.1899	0.000333593	19.8849
genus Allisonella id.2174	rs685403	G	C	-0.175203	0.0404474	1.48e-05	0.1153	0.000208717	18.763
genus Alloprevotella id.961	rs12675596	G	T	0.145669	0.0290678	5.41e-07	0.2445	0.000505886	25.1136
genus Alloprevotella id.961	rs58212166	A	G	-0.161506	0.0359102	6.88e-06	0.3032	0.000466024	20.2274
genus Alloprevotella id.961	rs34619204	G	A	-0.156037	0.0344392	5.88e-06	0.2227	0.000387514	20.528
genus Alloprevotella id.961	rs17380632	A	T	0.125564	0.0280409	7.54e-06	0.1998	0.0003496	20.0515
genus Alloprevotella id.961	rs4680035	A	G	-0.119599	0.0259446	4.03e-06	0.2793	0.000466467	21.2503
genus Alloprevotella id.961	rs4364940	A	G	0.126418	0.0282207	7.48e-06	0.5457	0.000542509	20.0669
genus Alloprevotella id.961	rs2154444	T	G	0.138234	0.0308961	7.67e-06	0.1332	0.000252046	20.0182
genus Anaerofilum id.2053	rs816292	T	C	-0.113003	0.02204	2.94e-07	0.4871	0.000716199	26.2877
genus Anaerofilum id.2053	rs79598899	C	T	0.182586	0.0357284	3.22e-07	0.4443	0.000703158	26.1159
genus Anaerofilum id.2053	rs4506496	G	A	0.10309	0.0212861	1.28e-06	0.4076	0.000617616	23.4552
genus Anaerofilum id.2053	rs712981	A	C	0.10076	0.0202902	6.84e-07	0.1809	0.000398478	24.6603
genus Anaerofilum id.2053	rs17105491	G	C	-0.193107	0.0411187	2.65e-06	0.0596	0.000134806	22.0557
genus Anaerofilum id.2053	rs10794359	T	C	-0.0953524	0.02006	2e-06	0.1859	0.000372898	22.5945
genus Anaerofilum id.2053	rs17096874	C	T	-0.126337	0.0268919	2.63e-06	0.1133	0.000241799	22.0708
genus Anaerofilum id.2053	rs356049	G	A	0.132603	0.0289802	4.75e-06	0.337	0.000510126	20.9365
genus Anaerofilum id.2053	rs1563175	A	C	0.0923834	0.0202157	4.88e-06	0.4185	0.000554224	20.8838
genus Anaerofilum id.2053	rs17012738	T	G	0.0903417	0.0200239	6.43e-06	0.0825	0.000168023	20.3553
genus Anaerofilum id.2053	rs9299345	T	C	-0.1364	0.0302372	6.45e-06	0.2425	0.000407633	20.349
genus Anaerofilum id.2053	rs4244069	G	A	-0.146775	0.0326594	6.99e-06	0.1173	0.000228048	20.1969
genus Anaerostipes id.1991	rs7193624	C	T	0.0750642	0.0150723	6.35e-07	0.0944	0.00023123	24.803
genus Anaerostipes id.1991	rs2804244	A	G	-0.053089	0.0110983	1.72e-06	0.0308	7.44892e-05	22.8822
genus Anaerostipes id.1991	rs62215703	G	A	0.0644965	0.0136702	2.38e-06	0.3887	0.000576797	22.2599
genus Anaerostipes id.1991	rs2396460	T	C	-0.0512653	0.0109555	2.88e-06	0.4394	0.000588197	21.8967
genus Anaerostipes id.1991	rs3900776	G	A	-0.110013	0.0236302	3.23e-06	0.4553	0.000586194	21.6748
genus Anaerostipes id.1991	rs2014785	T	C	0.0515687	0.0112199	4.3e-06	0.0706	0.000151159	21.125
genus Anaerostipes id.1991	rs62157625	T	C	0.088573	0.0185548	1.81e-06	0.4354	0.000610873	22.7872
genus Anaerostipes id.1991	rs6726833	C	A	-0.0877497	0.0189408	3.61e-06	0.1133	0.000235142	21.4631
genus Anaerostipes id.1991	rs6474958	A	G	-0.0500065	0.0112001	8.01e-06	0.2197	0.000372677	19.9347
genus Anaerostipes id.1991	rs6854026	T	C	-0.0508482	0.0109075	3.14e-06	0.4026	0.000569993	21.732
genus Anaerostipes id.1991	rs78735375	A	C	-0.137429	0.0305304	6.75e-06	0.0944	0.000188898	20.2623
genus Anaerostipes id.1991	rs7823228	G	C	-0.0621085	0.0136614	5.46e-06	0.5119	0.000563165	20.6686
genus Anaerostipes id.1991	rs13376554	A	T	0.197389	0.0458642	1.68e-05	0.1491	0.000256262	18.5224
genus Anaerostipes id.1991	rs60983350	G	A	-0.0539901	0.0116575	3.63e-06	0.2157	0.000395711	21.4494
genus Anaerostipes id.1991	rs10502061	A	G	0.0835752	0.0192017	1.35e-05	0.0527	0.000103135	18.9442
genus Anaerotruncus id.2054	rs6563550	T	C	0.0877135	0.0176745	6.95e-07	0.2535	0.000508251	24.6286
genus Anaerotruncus id.2054	rs8005030	C	T	0.0554447	0.0117854	2.54e-06	0.0517	0.00011833	22.1324
genus Anaerotruncus id.2054	rs4669806	G	T	0.0576389	0.0122994	2.78e-06	0.0586	0.000132119	21.9616
genus Anaerotruncus id.2054	rs10150232	A	G	0.0567088	0.0124877	5.59e-06	0.0825	0.000170226	20.6222
genus Anaerotruncus id.2054	rs1272208	G	T	-0.0611743	0.0129831	2.45e-06	0.2803	0.000488414	22.2015
genus Anaerotruncus id.2054	rs12056802	C	G	0.0774194	0.0177178	1.24e-05	0.1829	0.000311171	19.0933
genus Anaerotruncus id.2054	rs11018566	A	G	-0.156465	0.0366032	1.91e-05	0.1899	0.000306543	18.2724
genus Anaerotruncus id.2054	rs7675045	A	T	-0.0497815	0.0110573	6.73e-06	0	0	20.2691
genus Anaerotruncus id.2054	rs1431492	C	T	-0.0654996	0.0146188	7.45e-06	0.4563	0.000543118	20.0749
genus Anaerotruncus id.2054	rs9347879	T	C	0.050618	0.011049	4.62e-06	0.2495	0.000428564	20.9877
genus Anaerotruncus id.2054	rs17734739	T	C	0.0660052	0.014908	9.53e-06	0.0726	0.00014393	19.6027
genus Anaerotruncus id.2054	rs6494922	A	G	0.0903106	0.0202257	8e-06	0.0785	0.000157278	19.9376
genus Anaerotruncus id.2054	rs34449434	A	C	-0.0497004	0.0113402	1.17e-05	0.3091	0.000447324	19.2078
genus Anaerotruncus id.2054	rs7155595	C	A	0.0539336	0.0118903	5.73e-06	0.4722	0.000559191	20.5747
genus Anaerotruncus id.2054	rs115414803	A	C	-0.144356	0.0317524	5.46e-06	0.3022	0.000475305	20.6688
genus Anaerotruncus id.2054	rs2704155	T	A	-0.106235	0.0234815	6.06e-06	0.4602	0.000554489	20.4683
genus Bacteroides id.918	rs6795673	C	T	0.0538565	0.0105251	3.11e-07	0.1481	0.000360244	26.1832
genus Bacteroides id.918	rs28757219	T	A	0.0818398	0.0170319	1.55e-06	0.2326	0.000449435	23.089
genus Bacteroides id.918	rs9507307	C	T	0.0604456	0.0129128	2.85e-06	0.1918	0.000370414	21.9124
genus Bacteroides id.918	rs66474973	G	T	0.0812515	0.0164479	7.81e-07	0.0656	0.000163121	24.403
genus Bacteroides id.918	rs11585893	A	G	-0.0740746	0.0147633	5.24e-07	0.1243	0.000298832	25.175
genus Bacteroides id.918	rs495004	C	G	-0.0607475	0.0129865	2.9e-06	0.2336	0.000427198	21.8811
genus Bacteroides id.918	rs17619981	T	G	0.0880978	0.0187002	2.46e-06	0.1521	0.000312134	22.1941
genus Bacteroides id.918	rs2023437	T	C	-0.0782324	0.0167634	3.06e-06	0.2097	0.000393614	21.7796
genus Bacteroides id.918	rs66710942	C	T	0.0488038	0.0107412	5.53e-06	0.1153	0.000229645	20.6443
genus Bacteroides id.918	rs13207588	A	G	-0.059205	0.0131195	6.4e-06	0.4155	0.000539349	20.365
genus Bacteroides id.918	rs2366421	T	A	-0.0528153	0.0117124	6.5e-06	0.4115	0.000536996	20.3341
genus Bacteroides id.918	rs1340391	T	C	-0.0592004	0.0132244	7.58e-06	0.1899	0.000336194	20.0399
genus Barnesiella id.944	rs2276875	A	G	-0.0697176	0.0139537	5.84e-07	0.0954	0.000234931	24.9635
genus Barnesiella id.944	rs2428166	G	A	-0.165859	0.0337309	8.78e-07	0.1024	0.000242345	24.178
genus Barnesiella id.944	rs60316894	C	T	-0.121478	0.025184	1.41e-06	0.4692	0.000631928	23.2674
genus Barnesiella id.944	rs35177866	A	G	0.0917125	0.0190133	1.41e-06	0.3698	0.000591312	23.267
genus Barnesiella id.944	rs13242616	T	C	-0.0583747	0.0123176	2.15e-06	0.5089	0.000612113	22.4594
genus Barnesiella id.944	rs79795328	A	G	-0.0818645	0.0176441	3.49e-06	0.1064	0.000223208	21.5275
genus Barnesiella id.944	rs2057922	G	C	0.0915241	0.0194623	2.57e-06	0.2545	0.000457561	22.1148
genus Barnesiella id.944	rs199035	G	A	0.0559495	0.0119716	2.96e-06	0.0487	0.000110349	21.8419
genus Barnesiella id.944	rs62251337	A	G	-0.0690763	0.0149374	3.76e-06	0.1561	0.000307207	21.3849
genus Barnesiella id.944	rs77455852	T	G	-0.0891491	0.0195601	5.17e-06	0.0974	0.000199149	20.7727
genus Barnesiella id.944	rs11155559	T	C	0.0956023	0.0212961	7.15e-06	0.1243	0.000239218	20.1529
genus Barnesiella id.944	rs12909713	C	T	-0.0550716	0.0120039	4.48e-06	0.0596	0.000128647	21.048
genus Barnesiella id.944	rs113258194	A	G	0.098992	0.0214121	3.78e-06	0.1581	0.000310245	21.3738
genus Barnesiella id.944	rs28479800	A	T	-0.09152	0.0210002	1.31e-05	0.0656	0.000126956	18.9926
genus Barnesiella id.944	rs76181748	C	T	-0.0778559	0.017164	5.73e-06	0.1441	0.000276735	20.5753
genus Barnesiella id.944	rs72684847	T	C	-0.114369	0.0253873	6.64e-06	0.1213	0.000235894	20.2948
genus Barnesiella id.944	rs28418786	C	G	-0.0791324	0.0174957	6.1e-06	0.1252	0.000244337	20.4572
genus Bifidobacterium id.436	rs182549	C	T	0.119703	0.0127294	5.27e-21	0.2704	0.00190249	88.43
genus Bifidobacterium id.436	rs7322849	T	C	0.112428	0.0201813	2.53e-08	0.2207	0.000582095	31.0353
genus Bifidobacterium id.436	rs10841473	G	C	-0.0624207	0.0129438	1.42e-06	0.4911	0.000633815	23.2557
genus Bifidobacterium id.436	rs56108664	T	C	0.0729971	0.0157926	3.8e-06	0.1819	0.000346716	21.3651
genus Bifidobacterium id.436	rs2686790	T	C	0.070741	0.0157926	7.49e-06	0.1153	0.000223199	20.0648
genus Bifidobacterium id.436	rs4567981	T	A	0.0562084	0.0117923	1.87e-06	0.4394	0.000610307	22.7198
genus Bifidobacterium id.436	rs2491158	G	A	0.0712624	0.015983	8.25e-06	0.2336	0.000388118	19.8794
genus Bifidobacterium id.436	rs76671854	C	G	-0.0846055	0.0184003	4.26e-06	0.3867	0.000546794	21.142
genus Bifidobacterium id.436	rs75344046	C	T	0.232354	0.0505979	4.39e-06	0.1849	0.000346589	21.088
genus Bifidobacterium id.436	rs540489	T	G	-0.0637641	0.0138746	4.31e-06	0.3539	0.000526651	21.1209
genus Bifidobacterium id.436	rs857444	C	T	0.0558234	0.0121219	4.12e-06	0.2813	0.000467561	21.2075
genus Bifidobacterium id.436	rs12022129	G	A	0.0619356	0.0138937	8.28e-06	0.0964	0.000188767	19.872
genus Bifidobacterium id.436	rs62181700	G	A	-0.0624643	0.0131205	1.93e-06	0.0865	0.000195307	22.6653
genus Bifidobacterium id.436	rs55888705	A	G	0.0546319	0.0121139	6.49e-06	0.0497	0.000104755	20.3389
genus Bifidobacterium id.436	rs5746486	T	C	-0.0536216	0.0120801	9.04e-06	0.1252	0.000235334	19.7034
genus Bifidobacterium id.436	rs73797465	T	G	-0.0953566	0.0209236	5.18e-06	0.3608	0.000522349	20.7695
genus Bilophila id.3170	rs116261629	G	C	0.128112	0.0261358	9.5e-07	0.1899	0.000403091	24.0275
genus Bilophila id.3170	rs1571225	C	T	0.0826826	0.0170621	1.26e-06	0.0716	0.000170231	23.4834
genus Bilophila id.3170	rs3827020	C	T	0.0766479	0.0160642	1.83e-06	0.2157	0.000419995	22.7657
genus Bilophila id.3170	rs1241171	G	A	-0.0692654	0.0150148	3.97e-06	0.1491	0.000294428	21.281
genus Bilophila id.3170	rs7802841	C	A	0.0670097	0.0137701	1.14e-06	0.0537	0.000131231	23.6812
genus Bilophila id.3170	rs8013541	A	T	-0.0571991	0.0125673	5.33e-06	0.3797	0.00053207	20.7155
genus Bilophila id.3170	rs6793291	C	A	0.112729	0.0241633	3.08e-06	0.2545	0.000450324	21.765
genus Bilophila id.3170	rs1917709	A	T	0.118509	0.026742	9.35e-06	0.3101	0.000458182	19.639
genus Bilophila id.3170	rs542415	T	C	-0.0613623	0.0133436	4.25e-06	0.1899	0.000354774	21.1474
genus Bilophila id.3170	rs72676854	T	C	0.123209	0.026882	4.58e-06	0.1501	0.000292239	21.0067
genus Bilophila id.3170	rs4798126	G	A	0.073288	0.016799	1.28e-05	0.34	0.000465751	19.0327
genus Bilophila id.3170	rs1969927	G	A	0.0564589	0.0126935	8.67e-06	0.2346	0.000387392	19.7835
genus Bilophila id.3170	rs60178956	G	A	-0.0624818	0.0141485	1e-05	0.0924	0.000178354	19.5023
genus Bilophila id.3170	rs2728491	G	T	-0.0627416	0.0139456	6.83e-06	0.0656	0.000135301	20.2411
genus Bilophila id.3170	rs2713349	A	T	0.0617228	0.0140174	1.07e-05	0.3509	0.000481593	19.389
genus Bilophila id.3170	rs9899990	A	G	-0.102702	0.0233878	1.13e-05	0.4235	0.00051341	19.2833
genus Bilophila id.3170	rs11069458	T	C	-0.0680947	0.015503	1.12e-05	0.0656	0.000128962	19.2928
genus Blautia id.1992	rs11149971	C	T	0.117605	0.02339	4.96e-07	0.0537	0.000140095	25.2808
genus Blautia id.1992	rs12453000	C	T	0.0625335	0.0129987	1.5e-06	0.1183	0.000263245	23.1432
genus Blautia id.1992	rs115043014	G	A	-0.206605	0.043992	2.65e-06	0.0437	0.000100518	22.0565
genus Blautia id.1992	rs67794373	C	T	0.0601709	0.0123443	1.09e-06	0.0437	0.00010828	23.7597
genus Blautia id.1992	rs117001700	T	C	0.196414	0.0441122	8.48e-06	0.2197	0.000370639	19.8257
genus Blautia id.1992	rs72973581	A	G	0.125169	0.0265408	2.4e-06	0.171	0.000343833	22.2416
genus Blautia id.1992	rs4926264	T	C	0.0826207	0.0178239	3.56e-06	0.165	0.000322829	21.4868
genus Blautia id.1992	rs7860714	A	G	-0.0502178	0.0109853	4.85e-06	0.336	0.00050843	20.8975
genus Blautia id.1992	rs682885	A	G	-0.0493376	0.0107359	4.32e-06	0.0785	0.000166601	21.1194
genus Blautia id.1992	rs2788271	T	G	-0.0575596	0.0133492	1.62e-05	0.2137	0.000340683	18.5921
genus Blautia id.1992	rs113271346	C	T	0.0782682	0.0172116	5.43e-06	0.4165	0.00054804	20.6788
genus Blautia id.1992	rs3005511	A	G	0.0501085	0.0110768	6.08e-06	0.0547	0.000115394	20.4643
genus Blautia id.1992	rs16892041	T	C	-0.0622605	0.0141804	1.13e-05	0.334	0.000467627	19.2774
genus Butyricicoccus id.2055	rs56221232	T	C	0.0828027	0.0167401	7.56e-07	0.2416	0.000488878	24.4667
genus Butyricicoccus id.2055	rs2017189	G	T	-0.0506956	0.011024	4.25e-06	0.165	0.000317732	21.1476
genus Butyricicoccus id.2055	rs7322368	T	C	0.0815733	0.0183167	8.45e-06	0.0527	0.000107977	19.8337
genus Butyricicoccus id.2055	rs75238760	T	A	0.0619423	0.0139942	9.59e-06	0.4215	0.000520968	19.592
genus Butyricicoccus id.2055	rs12585793	T	C	-0.262206	0.0564729	3.43e-06	0.1978	0.000373032	21.5579
genus Butyricicoccus id.2055	rs62478070	T	G	0.224039	0.0494959	6e-06	0.1083	0.000215768	20.4885
genus Butyricicoccus id.2055	rs4962426	G	T	0.0614216	0.0135979	6.27e-06	0.0437	9.2983e-05	20.4032
genus Butyricicoccus id.2055	rs10084203	A	G	0.0549699	0.0123563	8.64e-06	0.0845	0.000166963	19.7913
genus Butyricicoccus id.2055	rs12034718	A	G	0.0701199	0.0158214	9.34e-06	0.1938	0.000334675	19.6424
genus Butyricimonas id.945	rs113054641	G	A	-0.144881	0.0274574	1.32e-07	0.0706	0.000199224	27.8423
genus Butyricimonas id.945	rs62390301	T	C	-0.0872983	0.0174893	5.99e-07	0.0845	0.000210191	24.9154
genus Butyricimonas id.945	rs7083431	A	C	0.0703539	0.0144439	1.11e-06	0.1292	0.000291086	23.7252
genus Butyricimonas id.945	rs2642760	G	C	0.0713357	0.0145396	9.28e-07	0.0716	0.000174498	24.0719
genus Butyricimonas id.945	rs782080	T	A	0.0653488	0.0137973	2.18e-06	0.0915	0.000203358	22.4328
genus Butyricimonas id.945	rs1862649	G	A	0.113124	0.0248176	5.16e-06	0.4513	0.000561073	20.7773
genus Butyricimonas id.945	rs12304031	G	A	-0.086278	0.0196846	1.17e-05	0.3767	0.000491892	19.2108
genus Butyricimonas id.945	rs71428626	G	T	-0.133188	0.0289905	4.34e-06	0.3221	0.000502582	21.1067
genus Butyricimonas id.945	rs78453362	A	G	-0.14948	0.0327073	4.87e-06	0.2048	0.00037095	20.8871
genus Butyricimonas id.945	rs326049	C	G	0.0759694	0.0167617	5.83e-06	0.2624	0.000433565	20.5418
genus Butyricimonas id.945	rs62130338	G	A	-0.0732608	0.0158324	3.71e-06	0.1829	0.000348956	21.4117
genus Butyricimonas id.945	rs9657374	C	T	0.0680719	0.0148172	4.35e-06	0.3549	0.000526945	21.1058
genus Butyricimonas id.945	rs12458763	A	C	0.122037	0.0269587	5.99e-06	0.0726	0.000150459	20.492
genus Butyricimonas id.945	rs2114713	G	T	0.062721	0.0138998	6.41e-06	0.3231	0.000485627	20.3615
genus Butyricimonas id.945	rs270727	G	C	-0.0694173	0.0150795	4.16e-06	0.4066	0.000557576	21.1913
genus Butyricimonas id.945	rs72814525	A	G	0.0664154	0.0149766	9.22e-06	0.0577	0.000116602	19.6657
genus Butyricimonas id.945	rs11228830	A	G	0.135265	0.0298411	5.82e-06	0.3022	0.000472493	20.5466
genus Butyrivibrio id.1993	rs72723662	C	T	0.224078	0.0449336	6.14e-07	0.2942	0.000563133	24.8689
genus Butyrivibrio id.1993	rs7412979	C	G	0.186779	0.0389112	1.59e-06	0.1561	0.000331001	23.0412
genus Butyrivibrio id.1993	rs7752361	A	G	-0.11923	0.0239975	6.75e-07	0.1014	0.000245288	24.6855
genus Butyrivibrio id.1993	rs4537857	T	C	-0.12459	0.0260992	1.81e-06	0.1988	0.000395821	22.7882
genus Butyrivibrio id.1993	rs11761679	T	C	0.154775	0.0321539	1.48e-06	0.2644	0.000491438	23.1705
genus Butyrivibrio id.1993	rs16941336	C	T	0.127488	0.0267936	1.95e-06	0.1998	0.000394728	22.6398
genus Butyrivibrio id.1993	rs77356209	T	C	0.216874	0.0483299	7.21e-06	0.2922	0.000454157	20.1365
genus Butyrivibrio id.1993	rs74622183	A	G	-0.201027	0.0428204	2.67e-06	0.4712	0.000598874	22.0398
genus Butyrivibrio id.1993	rs7763512	G	A	0.119846	0.0253367	2.24e-06	0.0984	0.000216463	22.374
genus Butyrivibrio id.1993	rs142855850	A	G	0.205013	0.0457138	7.3e-06	0.1004	0.0001981	20.1127
genus Butyrivibrio id.1993	rs9349693	A	G	0.117973	0.0259861	5.63e-06	0.0875	0.000179454	20.6102
genus Butyrivibrio id.1993	rs486484	A	G	-0.108349	0.0240008	6.35e-06	0.0875	0.000177447	20.3796
genus Butyrivibrio id.1993	rs17163238	G	A	0.140987	0.0309117	5.09e-06	0.0477	0.000103047	20.8023
genus Butyrivibrio id.1993	rs4928024	A	G	-0.17471	0.0389333	7.21e-06	0.504	0.000548955	20.137
genus Butyrivibrio id.1993	rs1007475	G	T	0.118065	0.0261271	6.22e-06	0.3827	0.000526077	20.4204
genus Butyrivibrio id.1993	rs16934069	T	C	-0.133784	0.0299444	7.9e-06	0.3111	0.000466515	19.9609
genus CandidatusSoleaferrea id.11350	rs4294381	T	C	0.112197	0.023186	1.31e-06	0.5586	0.000629609	23.4157
genus CandidatusSoleaferrea id.11350	rs10090365	A	G	-0.0834413	0.0180989	4.02e-06	0.2674	0.000454065	21.2549
genus CandidatusSoleaferrea id.11350	rs4678258	T	C	0.0986136	0.0215646	4.81e-06	0.4911	0.000569932	20.9117
genus CandidatusSoleaferrea id.11350	rs10108780	A	G	-0.092834	0.0199807	3.38e-06	0.1292	0.000264854	21.5871
genus CandidatusSoleaferrea id.11350	rs386526	C	G	0.0818459	0.0180086	5.5e-06	0.4254	0.000550588	20.6554
genus CandidatusSoleaferrea id.11350	rs36155147	C	T	0.104966	0.0240995	1.33e-05	0.0487	9.58426e-05	18.9706
genus CandidatusSoleaferrea id.11350	rs6881988	G	C	-0.0819131	0.018185	6.66e-06	0.3618	0.000510898	20.2898
genus CandidatusSoleaferrea id.11350	rs11153159	G	C	-0.12805	0.0285446	7.26e-06	0.5169	0.000548006	20.1238
genus CandidatusSoleaferrea id.11350	rs10809135	T	C	0.0834858	0.0182426	4.73e-06	0.1799	0.00033696	20.9435
genus CandidatusSoleaferrea id.11350	rs9973954	A	G	0.0892075	0.0195401	4.99e-06	0.2763	0.000454483	20.8424
genus CandidatusSoleaferrea id.11350	rs6489992	A	G	-0.0840437	0.0187031	7e-06	0.3847	0.000521224	20.1923
genus CandidatusSoleaferrea id.11350	rs6494306	A	G	-0.0969304	0.0214221	6.05e-06	0.1968	0.000352919	20.4737
genus CandidatusSoleaferrea id.11350	rs12500231	A	T	0.0813853	0.0182696	8.4e-06	0.4443	0.000534298	19.8443
genus CandidatusSoleaferrea id.11350	rs7400877	T	C	-0.0951085	0.0212799	7.84e-06	0.2505	0.000408987	19.9756
genus CandidatusSoleaferrea id.11350	rs2193878	T	A	0.228255	0.0509241	7.39e-06	0.0586	0.000120864	20.0906
genus CandidatusSoleaferrea id.11350	rs830149	C	G	0.184647	0.0397237	3.35e-06	0.3062	0.000500556	21.6064
genus Catenibacterium id.2153	rs12404911	C	T	0.140717	0.0304142	3.72e-06	0.17	0.000329381	21.4063
genus Catenibacterium id.2153	rs77285108	G	A	-0.161826	0.0353447	4.68e-06	0.3101	0.000489067	20.9628
genus Catenibacterium id.2153	rs73128290	A	G	0.129726	0.0284563	5.14e-06	0.2634	0.000439722	20.7826
genus Catenibacterium id.2153	rs212393	G	A	-0.135254	0.0286209	2.29e-06	0.1461	0.000303823	22.3323
genus Catenibacterium id.2153	rs7742829	C	T	0.11411	0.0251099	5.51e-06	0.4195	0.000548433	20.6518
genus ChristensenellaceaeR 7group id.11283	rs999354	T	A	0.0580248	0.0117185	7.36e-07	0.2853	0.000545178	24.5178
genus ChristensenellaceaeR 7group id.11283	rs78521377	C	T	0.124992	0.0274797	5.4e-06	0.0686	0.000144155	20.689
genus ChristensenellaceaeR 7group id.11283	rs62467127	C	T	0.114108	0.0251983	5.94e-06	0.5099	0.000558847	20.5066
genus ChristensenellaceaeR 7group id.11283	rs17081797	A	G	-0.0904325	0.0204253	9.53e-06	0.1083	0.000206438	19.6025
genus ChristensenellaceaeR 7group id.11283	rs62132810	A	G	-0.0828853	0.0179623	3.94e-06	0.0905	0.000191124	21.2928
genus ChristensenellaceaeR 7group id.11283	rs60954665	T	G	0.049815	0.0110787	6.91e-06	0.0447	9.41494e-05	20.2181
genus ChristensenellaceaeR 7group id.11283	rs10461257	A	G	-0.0551969	0.0122069	6.13e-06	0.0875	0.000178028	20.4464
genus ChristensenellaceaeR 7group id.11283	rs79150079	C	A	0.121547	0.0270977	7.27e-06	0.0527	0.000109534	20.1196
genus ChristensenellaceaeR 7group id.11283	rs62190261	A	C	0.0958394	0.0214723	8.07e-06	0.0716	0.000144415	19.922
genus ChristensenellaceaeR 7group id.11283	rs892686	A	G	0.0514099	0.011136	3.9e-06	0.4513	0.00057553	21.3126
genus ChristensenellaceaeR 7group id.11283	rs73952017	C	T	-0.0862164	0.0194354	9.16e-06	0.325	0.000470773	19.6786
genus Clostridiuminnocuumgroup id.14397	rs6890185	T	C	0.113424	0.0233137	1.14e-06	0.4135	0.000625977	23.6692
genus Clostridiuminnocuumgroup id.14397	rs61267978	T	C	0.14708	0.0320875	4.57e-06	0.3966	0.000548304	21.0103
genus Clostridiuminnocuumgroup id.14397	rs1948423	T	A	-0.108859	0.023425	3.37e-06	0.1302	0.000266706	21.5959
genus Clostridiuminnocuumgroup id.14397	rs6577484	G	A	0.160425	0.0360857	8.76e-06	0.3082	0.000459532	19.7639
genus Clostridiuminnocuumgroup id.14397	rs10074000	T	C	-0.102648	0.0227508	6.43e-06	0.1889	0.000340129	20.3567
genus Clostridiuminnocuumgroup id.14397	rs1942371	G	A	-0.157938	0.034187	3.84e-06	0.0885	0.000187751	21.3428
genus Clostridiuminnocuumgroup id.14397	rs40656	C	T	0.142664	0.0311021	4.5e-06	0.1243	0.000249752	21.0403
genus Clostridiuminnocuumgroup id.14397	rs71564433	T	A	-0.126746	0.0274657	3.94e-06	0.1481	0.000292996	21.2955
genus Clostridiuminnocuumgroup id.14397	rs77845139	A	G	-0.114993	0.0257186	7.78e-06	0.3111	0.000467233	19.9916
genus Clostridiuminnocuumgroup id.14397	rs10506058	A	G	0.0997048	0.0221926	7.03e-06	0.1789	0.000323336	20.1844
genus Clostridiuminnocuumgroup id.14397	rs4869133	G	A	-0.180591	0.0409505	1.03e-05	0.2952	0.000441249	19.4478
genus Clostridiumsensustricto1 id.1873	rs550843	T	C	-0.0783246	0.0169209	3.68e-06	0.0398	8.92942e-05	21.4263
genus Clostridiumsensustricto1 id.1873	rs2795528	G	A	-0.184315	0.0392204	2.61e-06	0.0497	0.000113748	22.0849
genus Clostridiumsensustricto1 id.1873	rs2817172	C	T	0.058139	0.0124492	3.01e-06	0.0636	0.000141644	21.8097
genus Clostridiumsensustricto1 id.1873	rs115807074	A	G	-0.22736	0.0492575	3.92e-06	0.0755	0.000162169	21.305
genus Clostridiumsensustricto1 id.1873	rs116847295	C	T	0.110021	0.0246032	7.75e-06	0.1113	0.000215702	19.9974
genus Clostridiumsensustricto1 id.1873	rs12341505	G	A	0.0810718	0.0180121	6.76e-06	0.2455	0.000409215	20.2586
genus Clostridiumsensustricto1 id.1873	rs11586026	A	T	0.110967	0.0250498	9.43e-06	0.0487	9.91415e-05	19.6236
genus Clostridiumsensustricto1 id.1873	rs11264403	G	A	-0.139062	0.0334454	3.21e-05	0.4125	0.000456881	17.2878
genus Clostridiumsensustricto1 id.1873	rs12490337	C	G	-0.0616879	0.0137581	7.33e-06	0.1491	0.000278144	20.104
genus Collinsella id.815	rs9541268	C	A	0.09597	0.0197312	1.15e-06	0.5268	0.000643108	23.6572
genus Collinsella id.815	rs2671662	C	G	-0.0567751	0.011945	2e-06	0.4245	0.000601862	22.5914
genus Collinsella id.815	rs73052258	G	A	0.0930178	0.0202658	4.43e-06	0.3171	0.000497493	21.067
genus Collinsella id.815	rs2103510	G	A	0.0786551	0.0168217	2.93e-06	0.1541	0.000310791	21.8633
genus Collinsella id.815	rs75672793	A	G	-0.108908	0.0240522	5.95e-06	0.0895	0.000182199	20.5027
genus Collinsella id.815	rs10890671	T	C	-0.0537401	0.0118848	6.13e-06	0.1312	0.000254153	20.4461
genus Collinsella id.815	rs12921100	A	T	0.0563759	0.0127019	9.06e-06	0.4682	0.000534884	19.6992
genus Collinsella id.815	rs59414781	C	G	0.0668866	0.0149773	7.97e-06	0.1799	0.000320878	19.944
genus Collinsella id.815	rs62448871	C	A	-0.0540309	0.0120324	7.11e-06	0.4612	0.00054642	20.1641
genus Collinsella id.815	rs1496626	T	C	-0.0722307	0.01616	7.83e-06	0.0964	0.000189776	19.9783
genus Collinsella id.815	rs149807560	C	A	-0.104264	0.0235841	9.83e-06	0.0706	0.000139852	19.5448
genus Collinsella id.815	rs11597285	G	T	-0.0537947	0.0120548	8.1e-06	0.0964	0.000189164	19.9138
genus Coprobacter id.949	rs305411	A	G	0.129218	0.0264518	1.03e-06	0.1829	0.000388919	23.8638
genus Coprobacter id.949	rs3828477	G	T	-0.091218	0.019569	3.14e-06	0.1978	0.000375977	21.7281
genus Coprobacter id.949	rs55672356	T	A	-0.193354	0.0413815	2.98e-06	0.1918	0.000369057	21.8321
genus Coprobacter id.949	rs143662916	C	T	0.253264	0.0540141	2.75e-06	0.0577	0.000130355	21.9853
genus Coprobacter id.949	rs213863	C	T	-0.0887412	0.0188377	2.47e-06	0.5219	0.000603852	22.1918
genus Coprobacter id.949	rs72821405	T	C	-0.147365	0.0319978	4.12e-06	0.3091	0.000493964	21.2105
genus Coprobacter id.949	rs11532348	C	T	-0.103931	0.0226826	4.61e-06	0.167	0.000318487	20.9942
genus Coprobacter id.949	rs12996055	A	C	0.0921817	0.0209405	1.07e-05	0.1352	0.000247081	19.3783
genus Coprobacter id.949	rs12684609	T	C	0.100827	0.0220366	4.75e-06	0.2813	0.000461541	20.9345
genus Coprobacter id.949	rs5011652	G	C	0.0899597	0.020001	6.87e-06	0.2455	0.000408635	20.2299
genus Coprobacter id.949	rs74919520	G	A	0.125703	0.0276296	5.38e-06	0.0527	0.000112686	20.6987
genus Coprobacter id.949	rs28402691	T	C	0.110695	0.0251199	1.05e-05	0.0885	0.000170826	19.4188
genus Coprobacter id.949	rs189356	G	A	0.0781125	0.0171916	5.53e-06	0.1282	0.000251618	20.6446
genus Coprobacter id.949	rs76001613	C	G	0.21591	0.0493019	1.19e-05	0.0696	0.000135435	19.1788
genus Coprococcus1 id.11301	rs4277593	G	A	-0.0585649	0.0109914	9.92e-08	0.2962	0.000645412	28.3904
genus Coprococcus1 id.11301	rs56405618	A	G	-0.08963	0.0186508	1.54e-06	0.0944	0.000215303	23.0946
genus Coprococcus1 id.11301	rs74101919	T	C	-0.0718989	0.0144651	6.68e-07	0.3429	0.000607057	24.7059
genus Coprococcus1 id.11301	rs1010560	C	A	0.0580232	0.0122722	2.27e-06	0.4085	0.000589033	22.3544
genus Coprococcus1 id.11301	rs73031725	T	C	0.167591	0.0355224	2.38e-06	0.4394	0.000597917	22.2586
genus Coprococcus1 id.11301	rs1519491	T	C	0.0499197	0.0113558	1.1e-05	0.0716	0.000140084	19.3246
genus Coprococcus1 id.11301	rs1576241	A	G	-0.0510343	0.0109535	3.17e-06	0.2903	0.000487725	21.7082
genus Coprococcus1 id.11301	rs73167075	T	C	0.0573137	0.0127573	7.04e-06	0.4831	0.000549633	20.1836
genus Coprococcus1 id.11301	rs12794898	G	T	0.0903299	0.0197212	4.64e-06	0.1113	0.000226296	20.9795
genus Coprococcus1 id.11301	rs946513	C	T	0.205899	0.0460018	7.61e-06	0.0606	0.000124369	20.0336
genus Coprococcus1 id.11301	rs1762123	C	T	-0.0891532	0.0198554	7.12e-06	0.2396	0.000400568	20.1612
genus Coprococcus1 id.11301	rs7784490	C	G	-0.0518543	0.0113136	4.58e-06	0.1869	0.000348138	21.0072
genus Coprococcus1 id.11301	rs12886051	G	C	-0.0521782	0.0118051	9.87e-06	0.3887	0.000506222	19.5363
genus Coprococcus1 id.11301	rs2907920	A	G	0.0561173	0.0126824	9.65e-06	0.0547	0.000110403	19.5791
genus Coprococcus2 id.11302	rs59936925	A	T	0.117085	0.0233995	5.62e-07	0.4076	0.000659284	25.0376
genus Coprococcus2 id.11302	rs6677933	C	T	-0.0804405	0.0164216	9.66e-07	0.1928	0.000407227	23.9948
genus Coprococcus2 id.11302	rs1958519	T	A	0.0665288	0.0138558	1.57e-06	0.4364	0.000618362	23.0545
genus Coprococcus2 id.11302	rs72680320	T	C	-0.0649382	0.013919	3.08e-06	0.2256	0.000414686	21.7663
genus Coprococcus2 id.11302	rs2482516	C	T	0.0754415	0.0164619	4.59e-06	0.3171	0.000495959	21.0021
genus Coprococcus2 id.11302	rs35890118	A	G	-0.066536	0.0147661	6.61e-06	0.1004	0.000199984	20.304
genus Coprococcus2 id.11302	rs9426473	A	G	0.0727361	0.0161662	6.82e-06	0.0954	0.000190512	20.2435
genus Coprococcus2 id.11302	rs12634070	T	C	0.0736486	0.0164921	7.98e-06	0.2416	0.000398475	19.9423
genus Coprococcus2 id.11302	rs61823518	A	C	-0.0955381	0.0215724	9.48e-06	0.4135	0.000518715	19.6135
genus Coprococcus2 id.11302	rs10070053	A	G	0.0594312	0.0135375	1.13e-05	0.2793	0.000423064	19.273
genus Coprococcus3 id.11303	rs8100692	T	C	0.0577411	0.0113476	3.61e-07	0.3897	0.000671532	25.8918
genus Coprococcus3 id.11303	rs62481985	G	C	-0.0582385	0.0115052	4.15e-07	0.1998	0.000446741	25.623
genus Coprococcus3 id.11303	rs178271	T	C	0.145257	0.0294239	7.95e-07	0.4742	0.000662654	24.371
genus Coprococcus3 id.11303	rs13394391	C	T	-0.0709302	0.0150918	2.6e-06	0.4801	0.000601261	22.0892
genus Coprococcus3 id.11303	rs11080344	C	T	0.0516921	0.0113054	4.82e-06	0.16	0.000306412	20.9062
genus Coprococcus3 id.11303	rs7521171	G	A	-0.0596434	0.0129279	3.96e-06	0.0527	0.000115878	21.2849
genus Coprococcus3 id.11303	rs11077359	T	C	-0.0645443	0.0148833	1.45e-05	0.2366	0.000370436	18.8069
genus Coprococcus3 id.11303	rs13247359	G	A	0.051211	0.0113031	5.88e-06	0.4364	0.000550578	20.5273
genus Coprococcus3 id.11303	rs4575475	G	A	0.0619514	0.0137787	6.92e-06	0.338	0.000493275	20.2155
genus Coprococcus3 id.11303	rs10810043	A	G	0.0515518	0.0115923	8.7e-06	0.4274	0.000527794	19.7764
genus DefluviitaleaceaeUCG011 id.11287	rs4677103	A	G	0.0977912	0.0197263	7.14e-07	0.0974	0.000235609	24.5758
genus DefluviitaleaceaeUCG011 id.11287	rs72731813	C	T	-0.147383	0.0293796	5.26e-07	0.3718	0.000640974	25.1653
genus DefluviitaleaceaeUCG011 id.11287	rs112893842	T	C	0.11381	0.0232806	1.02e-06	0.1918	0.000403993	23.8988
genus DefluviitaleaceaeUCG011 id.11287	rs9725395	A	G	-0.13834	0.029554	2.86e-06	0.2604	0.000460182	21.9109
genus DefluviitaleaceaeUCG011 id.11287	rs55658617	T	C	0.174369	0.0362226	1.48e-06	0.4742	0.000630075	23.1728
genus DefluviitaleaceaeUCG011 id.11287	rs9608282	T	G	0.142939	0.0299793	1.86e-06	0.171	0.000351432	22.7332
genus DefluviitaleaceaeUCG011 id.11287	rs28696126	A	T	-0.106503	0.0238473	7.97e-06	0.0696	0.000140849	19.9455
genus DefluviitaleaceaeUCG011 id.11287	rs1582238	T	C	0.0805036	0.0167257	1.49e-06	0.0815	0.000189117	23.1667
genus DefluviitaleaceaeUCG011 id.11287	rs4344384	G	T	0.0715978	0.0156309	4.64e-06	0.0656	0.000140248	20.9812
genus DefluviitaleaceaeUCG011 id.11287	rs2892880	G	A	0.0817755	0.0181686	6.77e-06	0.0875	0.00017639	20.2582
genus Desulfovibrio id.3173	rs11160353	T	A	-0.0691756	0.0147285	2.64e-06	0.508	0.00060124	22.0591
genus Desulfovibrio id.3173	rs2853179	C	T	0.0811971	0.0174234	3.16e-06	0.0755	0.000165309	21.7177
genus Desulfovibrio id.3173	rs16863365	A	G	0.109402	0.0226964	1.43e-06	0.0934	0.000214553	23.2349
genus Desulfovibrio id.3173	rs12031543	T	C	-0.127185	0.0281887	6.42e-06	0.1173	0.00022986	20.3573
genus Desulfovibrio id.3173	rs13066142	G	A	0.119141	0.0250891	2.05e-06	0.4732	0.000613016	22.5502
genus Desulfovibrio id.3173	rs2590913	G	A	0.154496	0.0339396	5.31e-06	0.0726	0.000152143	20.7213
genus Desulfovibrio id.3173	rs2032031	A	G	-0.0654931	0.0148681	1.06e-05	0.2485	0.000395154	19.4035
genus Desulfovibrio id.3173	rs72647089	T	G	-0.106594	0.0239337	8.44e-06	0.0686	0.00013821	19.8358
genus Desulfovibrio id.3173	rs7729080	C	A	-0.070287	0.0157691	8.3e-06	0.2604	0.000417257	19.8671
genus Desulfovibrio id.3173	rs4797774	G	A	0.212582	0.0470044	6.11e-06	0.1064	0.000212075	20.4538
genus Desulfovibrio id.3173	rs6580353	T	C	0.0770979	0.0169735	5.57e-06	0.2893	0.000462601	20.632
genus Dialister id.2183	rs11166701	G	A	-0.0655301	0.013186	6.71e-07	0.0716	0.000179034	24.6976
genus Dialister id.2183	rs517089	T	A	0.076227	0.0170411	7.71e-06	0.1938	0.000340918	20.0089
genus Dialister id.2183	rs4747450	C	A	0.0668509	0.0147685	5.99e-06	0.2634	0.000433528	20.4899
genus Dialister id.2183	rs2314294	T	C	0.0865932	0.0193719	7.82e-06	0.5159	0.000544195	19.9813
genus Dialister id.2183	rs4753063	G	A	-0.0596297	0.0130052	4.54e-06	0.1183	0.000239127	21.0229
genus Dialister id.2183	rs2435610	A	C	0.0647131	0.0143314	6.32e-06	0.2604	0.000428228	20.3895
genus Dialister id.2183	rs10938938	G	A	-0.0773514	0.0170915	6.02e-06	0.2664	0.000436517	20.4822
genus Dialister id.2183	rs10138457	T	C	-0.113054	0.0261933	1.59e-05	0.4414	0.000500905	18.6291
genus Dialister id.2183	rs11071887	T	C	0.0662403	0.0146315	5.98e-06	0.169	0.000313896	20.4959
genus Dialister id.2183	rs764177	C	A	-0.0601454	0.0135366	8.86e-06	0.2256	0.000376115	19.7418
genus Dialister id.2183	rs76680460	G	A	-0.161296	0.0364332	9.55e-06	0.338	0.000478254	19.5999
genus Dialister id.2183	rs75416973	A	G	0.0727223	0.016451	9.85e-06	0.0477	9.67998e-05	19.5412
genus Dorea id.1997	rs13279148	G	A	0.0715309	0.0150878	2.13e-06	0.4453	0.000605452	22.477
genus Dorea id.1997	rs62503162	A	G	-0.0974091	0.0194379	5.41e-07	0.0835	0.00020958	25.1131
genus Dorea id.1997	rs12216169	T	A	0.0881722	0.0193683	5.3e-06	0.2296	0.000399759	20.7243
genus Dorea id.1997	rs73729431	C	T	-0.13745	0.0299983	4.61e-06	0.166	0.000316958	20.9941
genus Dorea id.1997	rs4793307	C	T	0.0574165	0.0122472	2.76e-06	0.1282	0.000267879	21.9787
genus Dorea id.1997	rs11150408	T	G	0.0488254	0.0109063	7.58e-06	0.336	0.000487609	20.0417
genus Dorea id.1997	rs345219	T	G	-0.0497368	0.0112621	1e-05	0.3757	0.000498867	19.5038
genus Dorea id.1997	rs62583469	T	A	-0.0634136	0.0142227	8.25e-06	0.0328	6.87736e-05	19.8793
genus Dorea id.1997	rs3005511	A	G	0.0516127	0.0112852	4.8e-06	0.2455	0.000422506	20.9166
genus Dorea id.1997	rs1899291	C	T	0.0697217	0.0150285	3.5e-06	0.0875	0.000187404	21.5232
genus Dorea id.1997	rs3752849	G	A	0.163846	0.036608	7.62e-06	0.1988	0.000347942	20.0318
genus Dorea id.1997	rs12537781	T	C	-0.055544	0.0125223	9.18e-06	0.0606	0.000122141	19.6746
genus Eggerthella id.819	rs3851328	T	G	-0.107774	0.0236527	5.2e-06	0.0577	0.000123102	20.762
genus Eggerthella id.819	rs2240838	A	G	0.0980582	0.0197653	7.01e-07	0.1571	0.000355422	24.6128
genus Eggerthella id.819	rs2223081	G	A	0.102572	0.0221108	3.5e-06	0.4423	0.000578889	21.5203
genus Eggerthella id.819	rs112205261	T	C	-0.188618	0.0403613	2.96e-06	0.2922	0.000492557	21.8391
genus Eggerthella id.819	rs4985746	G	A	0.110522	0.0247653	8.09e-06	0.502	0.000542972	19.9165
genus Eggerthella id.819	rs1784446	G	A	0.0907728	0.0198096	4.6e-06	0.8678	0.000262689	20.9972
genus Eggerthella id.819	rs76663501	C	T	0.175349	0.0378576	3.62e-06	0.2664	0.000457221	21.4537
genus Eggerthella id.819	rs6430926	C	T	0.0879736	0.0197127	8.09e-06	0.1789	0.000319042	19.9164
genus Eggerthella id.819	rs2877457	G	A	-0.093486	0.0210208	8.69e-06	0.5139	0.000538805	19.7787
genus Eggerthella id.819	rs13070736	A	C	-0.121331	0.0272024	8.18e-06	0.1978	0.000344247	19.8944
genus Eggerthella id.819	rs67490567	T	C	0.108495	0.0245457	9.87e-06	0.0815	0.00015949	19.5374
genus Eisenbergiella id.11304	rs3812426	G	A	0.106447	0.0224159	2.05e-06	0.1243	0.000267679	22.5505
genus Eisenbergiella id.11304	rs1508033	A	C	0.091546	0.0195787	2.93e-06	0.2197	0.000408729	21.8632
genus Eisenbergiella id.11304	rs12278566	T	A	-0.121065	0.0251658	1.5e-06	0.2634	0.000489657	23.1427
genus Eisenbergiella id.11304	rs2683098	C	T	0.107319	0.022515	1.87e-06	0.339	0.000555187	22.72
genus Eisenbergiella id.11304	rs11079158	T	C	0.100627	0.022546	8.08e-06	0.175	0.000313624	19.9199
genus Eisenbergiella id.11304	rs13258851	A	G	0.137001	0.0302124	5.77e-06	0.3708	0.000523164	20.5626
genus Eisenbergiella id.11304	rs12710729	C	A	0.0893384	0.0199069	7.2e-06	0.0855	0.000171731	20.1404
genus Eisenbergiella id.11304	rs12257723	A	C	-0.0952742	0.0211569	6.69e-06	0.3499	0.000503039	20.279
genus Eisenbergiella id.11304	rs4462860	G	A	0.0939071	0.0201104	3.02e-06	0.161	0.000321198	21.8049
genus Eisenbergiella id.11304	rs11027642	C	T	0.129006	0.0284844	5.93e-06	0.2237	0.000388445	20.5118
genus Eisenbergiella id.11304	rs11938607	T	C	0.0978125	0.0216636	6.33e-06	0.2078	0.000365966	20.3859
genus Eisenbergiella id.11304	rs1553971	T	G	0.120965	0.0263054	4.26e-06	0.3439	0.000520305	21.1459
genus Enterorhabdus id.820	rs11098863	T	A	-0.0966008	0.0162677	2.88e-09	0.0905	0.000316513	35.2622
genus Enterorhabdus id.820	rs7923280	A	T	0.0860019	0.0169148	3.69e-07	0.4821	0.000703873	25.8512
genus Enterorhabdus id.820	rs114731706	T	G	0.182308	0.0382298	1.85e-06	0.0835	0.000189783	22.7409
genus Enterorhabdus id.820	rs3017103	A	G	0.0980897	0.0208995	2.69e-06	0.2346	0.000431344	22.0281
genus Enterorhabdus id.820	rs73331712	T	C	0.26199	0.055123	2.01e-06	0.1899	0.000378962	22.5893
genus Enterorhabdus id.820	rs77655283	G	A	0.132988	0.0298306	8.27e-06	0.5537	0.00053559	19.8747
genus Enterorhabdus id.820	rs9470637	A	T	-0.0755513	0.0166263	5.52e-06	0.0427	9.20448e-05	20.6487
genus Enterorhabdus id.820	rs424715	T	C	0.0818743	0.0174855	2.84e-06	0.0686	0.000152768	21.925
genus Enterorhabdus id.820	rs10098492	T	C	0.132323	0.0293688	6.62e-06	0.3946	0.000528845	20.3001
genus Enterorhabdus id.820	rs2051957	C	T	0.0843291	0.0189864	8.93e-06	0.4026	0.000517415	19.7274
genus Erysipelatoclostridium id.11381	rs7221249	A	G	0.0839861	0.0142741	4.01e-09	0.3211	0.000822984	34.619
genus Erysipelatoclostridium id.11381	rs710230	T	C	0.143381	0.0281514	3.52e-07	0.1362	0.000332818	25.9409
genus Erysipelatoclostridium id.11381	rs4697572	A	G	-0.0810636	0.0163308	6.91e-07	0.4821	0.000670888	24.6397
genus Erysipelatoclostridium id.11381	rs58236560	G	T	-0.111157	0.0234426	2.12e-06	0.503	0.000612939	22.4834
genus Erysipelatoclostridium id.11381	rs622418	A	G	-0.0668051	0.0143224	3.1e-06	0.2982	0.00049652	21.7563
genus Erysipelatoclostridium id.11381	rs17804233	T	C	-0.0662914	0.0144203	4.28e-06	0.171	0.000326698	21.1332
genus Erysipelatoclostridium id.11381	rs1434153	G	A	-0.0684526	0.0152443	7.11e-06	0.0676	0.000138594	20.1634
genus Erysipelatoclostridium id.11381	rs340991	A	G	-0.0740482	0.0158891	3.16e-06	0.3618	0.00054687	21.7184
genus Erysipelatoclostridium id.11381	rs6474512	A	C	0.067015	0.0143201	2.87e-06	0.2455	0.000442375	21.9003
genus Erysipelatoclostridium id.11381	rs9590927	G	A	-0.0646003	0.0143479	6.72e-06	0.1372	0.000261688	20.2717
genus Erysipelatoclostridium id.11381	rs61806970	C	T	0.142548	0.0320688	8.79e-06	0.0646	0.000130202	19.7586
genus Erysipelatoclostridium id.11381	rs45480394	T	G	-0.0687134	0.0151835	6.02e-06	0.5109	0.000558087	20.4804
genus Erysipelatoclostridium id.11381	rs2901723	C	A	0.0641339	0.0144295	8.8e-06	0.4513	0.000533465	19.7549
genus Erysipelatoclostridium id.11381	rs34528142	C	G	-0.0875551	0.0195556	7.56e-06	0.0865	0.000172733	20.0456
genus Erysipelatoclostridium id.11381	rs16936671	C	T	-0.0968026	0.0217883	8.88e-06	0.5467	0.00053345	19.7391
genus Erysipelatoclostridium id.11381	rs3804326	A	G	0.14147	0.0336352	2.6e-05	0.494	0.000482224	17.6905
genus ErysipelotrichaceaeUCG003 id.11384	rs28568391	A	G	-0.0583911	0.0118741	8.76e-07	0.0746	0.000182051	24.1822
genus ErysipelotrichaceaeUCG003 id.11384	rs11994308	C	T	0.115417	0.0242503	1.94e-06	0.171	0.00035018	22.6522
genus ErysipelotrichaceaeUCG003 id.11384	rs76502207	T	C	0.144844	0.0289929	5.86e-07	0.0696	0.000176249	24.9584
genus ErysipelotrichaceaeUCG003 id.11384	rs10164067	T	G	-0.10326	0.0212405	1.17e-06	0.1938	0.000402683	23.6339
genus ErysipelotrichaceaeUCG003 id.11384	rs8053479	A	G	-0.0838212	0.0186509	6.98e-06	0.0616	0.000127323	20.198
genus ErysipelotrichaceaeUCG003 id.11384	rs17798136	G	A	0.158818	0.0347674	4.92e-06	0.4493	0.000563033	20.8666
genus ErysipelotrichaceaeUCG003 id.11384	rs59104037	A	G	-0.0951263	0.0204742	3.38e-06	0.3499	0.000535478	21.5867
genus ErysipelotrichaceaeUCG003 id.11384	rs11666127	A	G	-0.0719187	0.0161371	8.32e-06	0.4215	0.000528161	19.8626
genus ErysipelotrichaceaeUCG003 id.11384	rs62403464	T	C	-0.0731743	0.0156516	2.94e-06	0.0815	0.00017843	21.8576
genus ErysipelotrichaceaeUCG003 id.11384	rs59068084	T	G	0.0564772	0.0120224	2.63e-06	0.164	0.000329949	22.0681
genus ErysipelotrichaceaeUCG003 id.11384	rs73074432	C	T	0.072154	0.0164378	1.14e-05	0.0467	9.3543e-05	19.2679
genus ErysipelotrichaceaeUCG003 id.11384	rs4758231	G	T	-0.0551754	0.0122047	6.16e-06	0.166	0.000308563	20.438
genus ErysipelotrichaceaeUCG003 id.11384	rs74988980	G	A	-0.133141	0.0348574	0.000133669	0.0437	6.64877e-05	14.5893
genus ErysipelotrichaceaeUCG003 id.11384	rs75949021	T	C	-0.169667	0.0374238	5.8e-06	0.0457	9.77533e-05	20.5541
genus ErysipelotrichaceaeUCG003 id.11384	rs6875357	C	T	0.165673	0.0353831	2.84e-06	0.0905	0.000196787	21.9237
genus ErysipelotrichaceaeUCG003 id.11384	rs79396538	C	G	0.0848148	0.0191146	9.12e-06	0.1034	0.000199049	19.6884
genus ErysipelotrichaceaeUCG003 id.11384	rs12251396	A	G	-0.0705399	0.0158766	8.87e-06	0.1412	0.000261043	19.7404
genus Escherichia Shigella id.3504	rs2267739	G	C	0.115505	0.0237628	1.17e-06	0.1958	0.000405712	23.6271
genus Escherichia Shigella id.3504	rs1154904	A	G	-0.0613376	0.0130644	2.67e-06	0.0517	0.000117853	22.0431
genus Escherichia Shigella id.3504	rs73208162	A	G	-0.119296	0.024839	1.56e-06	0.0577	0.000136766	23.0665
genus Escherichia Shigella id.3504	rs113513883	A	G	0.172283	0.038041	5.93e-06	0.4642	0.000556315	20.5108
genus Escherichia Shigella id.3504	rs7502686	G	C	-0.136384	0.0302576	6.56e-06	0.1571	0.000293385	20.3168
genus Escherichia Shigella id.3504	rs57024273	T	C	0.0626172	0.0139919	7.63e-06	0.0885	0.000176184	20.028
genus Escherichia Shigella id.3504	rs113127095	A	G	0.151009	0.0323434	3.03e-06	0.3926	0.00056688	21.799
genus Escherichia Shigella id.3504	rs117092367	A	T	0.117362	0.0264533	9.14e-06	0.0855	0.000167832	19.6831
genus Escherichia Shigella id.3504	rs112767262	T	C	0.0732963	0.0163589	7.45e-06	0.1183	0.000228347	20.0751
genus Escherichia Shigella id.3504	rs11706043	T	A	0.075657	0.0164155	4.05e-06	0.1143	0.000234505	21.2417
genus Escherichia Shigella id.3504	rs592299	T	C	-0.0592004	0.0129486	4.83e-06	0.3718	0.000532401	20.9026
genus Escherichia Shigella id.3504	rs4731451	G	A	-0.0609885	0.0135157	6.41e-06	0.3181	0.000481653	20.3619
genus Escherichia Shigella id.3504	rs35555519	C	G	0.101976	0.0222883	4.76e-06	0.4682	0.000568397	20.9335
genus Escherichia Shigella id.3504	rs118526	C	A	-0.0594401	0.013598	1.24e-05	0.0586	0.000114951	19.1077
genus Escherichia Shigella id.3504	rs2798105	A	G	-0.100851	0.0222045	5.57e-06	0.0626	0.00013201	20.6289
genus Eubacteriumbrachygroup id.11296	rs112617308	T	C	-0.170873	0.0362844	2.49e-06	0.0795	0.000176983	22.1773
genus Eubacteriumbrachygroup id.11296	rs9613196	T	A	-0.238718	0.0528561	6.29e-06	0.4791	0.000555128	20.3977
genus Eubacteriumbrachygroup id.11296	rs62348779	T	C	-0.201481	0.043286	3.25e-06	0.1223	0.000253615	21.6656
genus Eubacteriumbrachygroup id.11296	rs2913110	C	T	0.105143	0.022942	4.58e-06	0.2107	0.000380923	21.0039
genus Eubacteriumbrachygroup id.11296	rs4862235	G	A	0.104806	0.0225751	3.44e-06	0.3777	0.000552448	21.5533
genus Eubacteriumbrachygroup id.11296	rs12151423	A	G	0.101329	0.0227324	8.29e-06	0.4443	0.000534958	19.8688
genus Eubacteriumbrachygroup id.11296	rs73199919	T	C	-0.236717	0.0531335	8.38e-06	0.0815	0.000162028	19.8482
genus Eubacteriumbrachygroup id.11296	rs6591893	G	A	0.108225	0.0240319	6.69e-06	0.3479	0.000501745	20.2807
genus Eubacteriumbrachygroup id.11296	rs720439	A	G	-0.111927	0.0251252	8.4e-06	0.2515	0.000407389	19.8449
genus Eubacteriumbrachygroup id.11296	rs13139592	T	C	-0.145997	0.0327192	8.12e-06	0.0567	0.00011613	19.9104
genus Eubacteriumbrachygroup id.11296	rs1384962	A	G	0.120888	0.0266264	5.62e-06	0.0765	0.000158808	20.6131
genus Eubacteriumcoprostanoligenesgroup id.11375	rs17159861	C	T	0.0962228	0.0168388	1.1e-08	0.2038	0.000577815	32.6537
genus Eubacteriumcoprostanoligenesgroup id.11375	rs9648214	T	C	-0.0828719	0.016431	4.57e-07	0.3678	0.000645037	25.4383
genus Eubacteriumcoprostanoligenesgroup id.11375	rs115325767	G	C	0.0783322	0.0174719	7.35e-06	0.4344	0.000538556	20.1002
genus Eubacteriumcoprostanoligenesgroup id.11375	rs12906958	C	T	-0.0533159	0.0115935	4.25e-06	0.0934	0.00019529	21.1488
genus Eubacteriumcoprostanoligenesgroup id.11375	rs4076415	T	G	0.0515152	0.0110294	3e-06	0.1769	0.000346398	21.8155
genus Eubacteriumcoprostanoligenesgroup id.11375	rs6762473	C	A	0.0521584	0.0112353	3.44e-06	0.3022	0.000495608	21.5517
genus Eubacteriumcoprostanoligenesgroup id.11375	rs10444197	A	G	-0.0505823	0.0113455	8.26e-06	0.1332	0.000250266	19.8768
genus Eubacteriumcoprostanoligenesgroup id.11375	rs2644213	G	A	0.0538845	0.0121245	8.82e-06	0.2366	0.000389046	19.7517
genus Eubacteriumcoprostanoligenesgroup id.11375	rs11720857	C	T	0.0630776	0.0144485	1.27e-05	0.4006	0.000499073	19.0592
genus Eubacteriumcoprostanoligenesgroup id.11375	rs4717831	A	T	0.0786783	0.0174038	6.16e-06	0.1193	0.000234164	20.4372
genus Eubacteriumcoprostanoligenesgroup id.11375	rs62024432	C	T	-0.0769698	0.0172101	7.74e-06	0.1252	0.0002389	20.0019
genus Eubacteriumcoprostanoligenesgroup id.11375	rs76898927	G	A	0.123055	0.0266375	3.84e-06	0.3569	0.000534156	21.3409
genus Eubacteriumcoprostanoligenesgroup id.11375	rs1020520	T	G	-0.0590705	0.0132929	8.84e-06	0.0477	9.78196e-05	19.7471
genus Eubacteriumcoprostanoligenesgroup id.11375	rs11052069	T	C	0.0477832	0.0107833	9.37e-06	0.2167	0.000363464	19.6356
genus Eubacteriumcoprostanoligenesgroup id.11375	rs79895140	T	C	-0.0641017	0.0141153	5.59e-06	0.1183	0.000234582	20.6233
genus Eubacteriumeligensgroup id.14372	rs4583233	A	C	0.0670205	0.0128122	1.69e-07	0.1004	0.000269515	27.3633
genus Eubacteriumeligensgroup id.14372	rs265534	T	G	-0.0563756	0.0120127	2.69e-06	0.0924	0.000201417	22.0242
genus Eubacteriumeligensgroup id.14372	rs72839198	C	G	0.155659	0.0375612	3.41e-05	0.0775	0.000133896	17.1739
genus Eubacteriumeligensgroup id.14372	rs74606150	C	G	-0.196454	0.042565	3.92e-06	0.0736	0.000158388	21.3018
genus Eubacteriumeligensgroup id.14372	rs6923695	T	G	0.103268	0.0229524	6.82e-06	0.4553	0.000547464	20.2428
genus Eubacteriumeligensgroup id.14372	rs56080211	C	T	0.123093	0.0282743	1.34e-05	0.334	0.000459761	18.9531
genus Eubacteriumeligensgroup id.14372	rs158115	G	C	0.0915271	0.0190611	1.57e-06	0.0557	0.000132251	23.057
genus Eubacteriumeligensgroup id.14372	rs2200429	A	G	-0.0888825	0.0198479	7.53e-06	0.0567	0.000116968	20.0541
genus Eubacteriumeligensgroup id.14372	rs182318	G	A	-0.0824941	0.0195615	2.47e-05	0.0557	0.000102009	17.7845
genus Eubacteriumeligensgroup id.14372	rs12719051	A	G	0.0916626	0.0208183	1.07e-05	0.0457	9.21985e-05	19.3862
genus Eubacteriumfissicatenagroup id.14373	rs3771393	C	T	0.130842	0.0266671	9.27e-07	0.0686	0.00016774	24.0738
genus Eubacteriumfissicatenagroup id.14373	rs2733072	G	A	0.109644	0.0228306	1.57e-06	0.4771	0.000627474	23.0641
genus Eubacteriumfissicatenagroup id.14373	rs7104872	G	A	0.138612	0.0291906	2.05e-06	0.2157	0.000415986	22.5484
genus Eubacteriumfissicatenagroup id.14373	rs151257695	A	G	0.20951	0.0454847	4.1e-06	0.0805	0.00017126	21.2167
genus Eubacteriumfissicatenagroup id.14373	rs11876297	T	C	0.131469	0.0281712	3.06e-06	0.1372	0.000281147	21.779
genus Eubacteriumfissicatenagroup id.14373	rs6934739	A	G	0.111463	0.0252788	1.04e-05	0.4652	0.000527489	19.4425
genus Eubacteriumfissicatenagroup id.14373	rs10147907	T	G	0.172263	0.039601	1.36e-05	0.2843	0.000419865	18.9222
genus Eubacteriumfissicatenagroup id.14373	rs1768152	T	C	0.139489	0.0316186	1.03e-05	0.2952	0.000441576	19.4622
genus Eubacteriumfissicatenagroup id.14373	rs11818408	G	A	0.10585	0.0237114	8.04e-06	0.1779	0.000317835	19.9283
genus Eubacteriumhalliigroup id.11338	rs13116360	T	C	0.154124	0.0297185	2.15e-07	0.0527	0.000146426	26.896
genus Eubacteriumhalliigroup id.11338	rs949971	T	G	-0.0540164	0.0116101	3.28e-06	0.2157	0.000399341	21.6462
genus Eubacteriumhalliigroup id.11338	rs10798999	C	T	0.0601661	0.0126752	2.07e-06	0.4781	0.000613094	22.5315
genus Eubacteriumhalliigroup id.11338	rs60254196	A	G	-0.0522832	0.0111865	2.96e-06	0.0427	9.73739e-05	21.8442
genus Eubacteriumhalliigroup id.11338	rs10808115	A	C	-0.0504747	0.0109922	4.39e-06	0.0626	0.000134929	21.0851
genus Eubacteriumhalliigroup id.11338	rs74018587	C	T	0.208943	0.043822	1.86e-06	0.0537	0.000125981	22.7337
genus Eubacteriumhalliigroup id.11338	rs6550770	T	C	-0.198087	0.0443545	7.97e-06	0.0915	0.000180807	19.9452
genus Eubacteriumhalliigroup id.11338	rs10501370	C	T	-0.115589	0.0252489	4.69e-06	0.1233	0.000247054	20.9579
genus Eubacteriumhalliigroup id.11338	rs281379	A	G	-0.0499523	0.0112153	8.43e-06	0.4602	0.000537403	19.8376
genus Eubacteriumhalliigroup id.11338	rs78056098	G	T	-0.0507411	0.0113758	8.18e-06	0.0686	0.000138626	19.8955
genus Eubacteriumhalliigroup id.11338	rs138531890	A	G	0.153138	0.0349456	1.17e-05	0.5408	0.000520058	19.2036
genus Eubacteriumhalliigroup id.11338	rs28584818	A	G	0.126115	0.0268627	2.67e-06	0.3996	0.000576676	22.0412
genus Eubacteriumhalliigroup id.11338	rs117748144	T	C	-0.126582	0.028712	1.04e-05	0.0517	0.000103917	19.4365
genus Eubacteriumhalliigroup id.11338	rs17474256	G	A	0.0810805	0.0184573	1.12e-05	0.0368	7.45918e-05	19.2973
genus Eubacteriumhalliigroup id.11338	rs630939	C	T	-0.0508914	0.0114352	8.57e-06	0.3608	0.000498121	19.8062
genus Eubacteriumhalliigroup id.11338	rs17074066	T	C	-0.0813986	0.0189272	1.7e-05	0.3837	0.000476952	18.4952
genus Eubacteriumnodatumgroup id.11297	rs34297067	A	G	-0.186907	0.0341475	4.41e-08	0.1044	0.000305476	29.9593
genus Eubacteriumnodatumgroup id.11297	rs113893692	C	T	-0.185107	0.0403573	4.5e-06	0.0805	0.000169817	21.0379
genus Eubacteriumnodatumgroup id.11297	rs77910827	C	T	0.201788	0.0413568	1.07e-06	0.5129	0.000648604	23.8066
genus Eubacteriumnodatumgroup id.11297	rs61841040	G	T	0.160621	0.0341609	2.58e-06	0.0984	0.000213888	22.1078
genus Eubacteriumnodatumgroup id.11297	rs9425984	T	C	-0.130234	0.0292347	8.4e-06	0.1392	0.000259313	19.845
genus Eubacteriumnodatumgroup id.11297	rs10263623	C	T	0.193496	0.0439023	1.05e-05	0.166	0.000293274	19.4253
genus Eubacteriumnodatumgroup id.11297	rs11006576	A	G	-0.110167	0.024593	7.48e-06	0.4553	0.00054271	20.067
genus Eubacteriumnodatumgroup id.11297	rs7880204	T	C	-0.125454	0.0275303	5.19e-06	0.1034	0.00020994	20.7656
genus Eubacteriumnodatumgroup id.11297	rs6818880	A	G	-0.110081	0.0245964	7.62e-06	0.2823	0.000442549	20.0298
genus Eubacteriumnodatumgroup id.11297	rs10458299	T	C	-0.187753	0.041969	7.69e-06	0.2475	0.000406469	20.0131
genus Eubacteriumnodatumgroup id.11297	rs7827125	C	T	0.1223	0.0271331	6.56e-06	0.2386	0.0004025	20.3166
genus Eubacteriumoxidoreducensgroup id.11339	rs12423772	G	T	0.14098	0.0295029	1.77e-06	0.4473	0.000615606	22.8341
genus Eubacteriumoxidoreducensgroup id.11339	rs2973294	G	T	0.0923559	0.0195439	2.29e-06	0.1501	0.000310661	22.331
genus Eubacteriumoxidoreducensgroup id.11339	rs34561138	G	A	0.216145	0.045992	2.61e-06	0.3429	0.000542697	22.0865
genus Eubacteriumoxidoreducensgroup id.11339	rs440215	C	T	0.0932766	0.0195294	1.79e-06	0.4205	0.000606203	22.8122
genus Eubacteriumoxidoreducensgroup id.11339	rs1425962	G	C	0.0906104	0.0200612	6.28e-06	0.0586	0.000122728	20.4005
genus Eubacteriumoxidoreducensgroup id.11339	rs12129908	C	A	0.0893272	0.0198333	6.67e-06	0.4622	0.00054987	20.2852
genus Eubacteriumrectalegroup id.14374	rs35398954	A	G	-0.0901402	0.0174602	2.44e-07	0.3598	0.000669495	26.6526
genus Eubacteriumrectalegroup id.14374	rs117151453	G	C	-0.113141	0.0243541	3.39e-06	0.4344	0.000578258	21.582
genus Eubacteriumrectalegroup id.14374	rs16960159	C	G	-0.156596	0.0336234	3.2e-06	0.1968	0.000373902	21.6909
genus Eubacteriumrectalegroup id.14374	rs314726	T	C	0.0528824	0.0109486	1.37e-06	0.0507	0.000122446	23.3293
genus Eubacteriumrectalegroup id.14374	rs10797540	A	G	0.0503179	0.0108389	3.45e-06	0.0944	0.000200914	21.5512
genus Eubacteriumrectalegroup id.14374	rs10248854	C	A	-0.0527827	0.0113463	3.29e-06	0.0477	0.0001072	21.6407
genus Eubacteriumrectalegroup id.14374	rs3980709	A	T	-0.0622701	0.0140572	9.43e-06	0.0527	0.00010683	19.623
genus Eubacteriumrectalegroup id.14374	rs2884897	A	G	-0.129364	0.0289021	7.61e-06	0.4573	0.000542199	20.034
genus Eubacteriumrectalegroup id.14374	rs10892089	C	G	-0.0635522	0.0140072	5.7e-06	0.1213	0.00023927	20.5852
genus Eubacteriumrectalegroup id.14374	rs143694765	T	C	0.0870025	0.019779	1.09e-05	0.161	0.00028502	19.3489
genus Eubacteriumrectalegroup id.14374	rs59427698	A	G	-0.0576035	0.0130853	1.07e-05	0.2028	0.00034166	19.3789
genus Eubacteriumrectalegroup id.14374	rs62547233	A	G	0.0536319	0.0120201	8.12e-06	0.3072	0.000462054	19.9082
genus Eubacteriumruminantiumgroup id.11340	rs2116427	A	G	0.0911461	0.0182353	5.78e-07	0.0636	0.000162255	24.9833
genus Eubacteriumruminantiumgroup id.11340	rs139749	C	T	-0.0845439	0.0171791	8.6e-07	0.4722	0.00065825	24.2195
genus Eubacteriumruminantiumgroup id.11340	rs72836424	C	T	-0.139825	0.030069	3.32e-06	0.1074	0.000226059	21.6237
genus Eubacteriumruminantiumgroup id.11340	rs2229917	A	G	0.153538	0.0323922	2.14e-06	0.4841	0.000611901	22.4673
genus Eubacteriumruminantiumgroup id.11340	rs10131724	A	C	-0.199832	0.0414577	1.43e-06	0.3827	0.000598558	23.2338
genus Eubacteriumruminantiumgroup id.11340	rs16891896	G	A	-0.174787	0.0390573	7.64e-06	0.3419	0.000491401	20.0269
genus Eubacteriumruminantiumgroup id.11340	rs7000472	A	G	-0.0762282	0.016523	3.96e-06	0.0586	0.000128043	21.284
genus Eubacteriumruminantiumgroup id.11340	rs13025464	T	C	-0.0737077	0.0163786	6.79e-06	0.1541	0.00028789	20.2523
genus Eubacteriumruminantiumgroup id.11340	rs2418654	C	T	-0.0748879	0.0165852	6.32e-06	0.166	0.000307814	20.3884
genus Eubacteriumruminantiumgroup id.11340	rs6676699	G	T	-0.0888124	0.0196447	6.16e-06	0.2565	0.000425064	20.4388
genus Eubacteriumruminantiumgroup id.11340	rs73139629	A	C	-0.115098	0.0247909	3.44e-06	0.0666	0.000146124	21.555
genus Eubacteriumruminantiumgroup id.11340	rs112375806	T	A	0.143141	0.0293757	1.1e-06	0.4781	0.000646082	23.7438
genus Eubacteriumruminantiumgroup id.11340	rs606117	A	G	0.0833243	0.018056	3.94e-06	0.4294	0.000569017	21.2961
genus Eubacteriumruminantiumgroup id.11340	rs57340348	T	C	-0.0979429	0.0212166	3.91e-06	0.2147	0.000391826	21.3106
genus Eubacteriumruminantiumgroup id.11340	rs2817174	C	T	-0.0734306	0.0163687	7.26e-06	0.332	0.000486711	20.1246
genus Eubacteriumruminantiumgroup id.11340	rs10923018	G	A	0.0726438	0.0160924	6.36e-06	0.2217	0.000383441	20.3777
genus Eubacteriumruminantiumgroup id.11340	rs11637981	G	T	-0.073258	0.0160888	5.28e-06	0.3618	0.000522058	20.733
genus Eubacteriumruminantiumgroup id.11340	rs17519472	C	T	0.107804	0.0233984	4.08e-06	0.0954	0.000199772	21.2275
genus Eubacteriumruminantiumgroup id.11340	rs209813	G	A	-0.103488	0.0236391	1.2e-05	0.1322	0.000239774	19.1655
genus Eubacteriumventriosumgroup id.11341	rs6048195	A	T	-0.0603594	0.011658	2.25e-07	0.0477	0.00013279	26.8067
genus Eubacteriumventriosumgroup id.11341	rs73615400	T	C	-0.0956303	0.0193428	7.65e-07	0.3161	0.000576238	24.443
genus Eubacteriumventriosumgroup id.11341	rs57199565	T	C	0.0783394	0.0160257	1.02e-06	0.17	0.000367692	23.8961
genus Eubacteriumventriosumgroup id.11341	rs11617697	A	G	-0.143349	0.0286241	5.5e-07	0.1074	0.00026219	25.0798
genus Eubacteriumventriosumgroup id.11341	rs16884680	G	T	-0.0906428	0.0191909	2.32e-06	0.2435	0.000448141	22.3088
genus Eubacteriumventriosumgroup id.11341	rs12964517	G	A	0.0587198	0.0123453	1.97e-06	0.3479	0.00055971	22.6237
genus Eubacteriumventriosumgroup id.11341	rs876734	C	T	-0.0618696	0.0132532	3.04e-06	0.2406	0.000434219	21.7927
genus Eubacteriumventriosumgroup id.11341	rs3809430	T	C	-0.0548171	0.0118426	3.68e-06	0.4791	0.000583112	21.426
genus Eubacteriumventriosumgroup id.11341	rs72783037	C	A	0.0658926	0.0143747	4.56e-06	0.1561	0.000301857	21.0124
genus Eubacteriumventriosumgroup id.11341	rs73849225	T	C	0.0975711	0.0224388	1.37e-05	0.4175	0.000501448	18.9079
genus Eubacteriumventriosumgroup id.11341	rs9316536	T	G	-0.0817111	0.0183121	8.11e-06	0.1163	0.000223152	19.9107
genus Eubacteriumventriosumgroup id.11341	rs35179274	C	T	-0.0627263	0.013786	5.36e-06	0.1869	0.000343091	20.7026
genus Eubacteriumventriosumgroup id.11341	rs78250280	G	A	0.0749762	0.0164404	5.1e-06	0.0905	0.000186682	20.7979
genus Eubacteriumventriosumgroup id.11341	rs66746423	C	T	0.0751501	0.0164978	5.23e-06	0.0795	0.000165587	20.7494
genus Eubacteriumventriosumgroup id.11341	rs6704822	A	G	0.0739179	0.0166705	9.25e-06	0.1491	0.000272013	19.6609
genus Eubacteriumventriosumgroup id.11341	rs13082419	C	T	-0.0715522	0.016137	9.25e-06	0.2893	0.000440826	19.6608
genus Eubacteriumventriosumgroup id.11341	rs66830358	T	A	0.0528752	0.0117972	7.39e-06	0.1362	0.00025773	20.0884
genus Eubacteriumxylanophilumgroup id.14375	rs17830032	G	A	-0.160597	0.0310515	2.32e-07	0.4125	0.000706929	26.7494
genus Eubacteriumxylanophilumgroup id.14375	rs13239072	G	A	0.0687427	0.0142728	1.46e-06	0.335	0.000563547	23.1971
genus Eubacteriumxylanophilumgroup id.14375	rs79582700	C	G	-0.0951677	0.0199969	1.94e-06	0.0646	0.00014925	22.6492
genus Eubacteriumxylanophilumgroup id.14375	rs12980122	C	G	-0.108274	0.0238257	5.51e-06	0.0845	0.00017422	20.6516
genus Eubacteriumxylanophilumgroup id.14375	rs2012708	A	G	0.0573202	0.0126905	6.28e-06	0.2753	0.000443868	20.4013
genus Eubacteriumxylanophilumgroup id.14375	rs2213117	T	G	0.0877797	0.0189012	3.42e-06	0.0537	0.00011952	21.5679
genus Eubacteriumxylanophilumgroup id.14375	rs10140184	A	C	0.0576795	0.012599	4.69e-06	0.0885	0.000184375	20.959
genus Eubacteriumxylanophilumgroup id.14375	rs10917203	A	C	0.0612633	0.0130917	2.87e-06	0.3638	0.000552709	21.8983
genus Eubacteriumxylanophilumgroup id.14375	rs112176119	C	T	-0.113455	0.0245762	3.9e-06	0.161	0.000313935	21.3119
genus Eubacteriumxylanophilumgroup id.14375	rs1999224	G	T	-0.0949051	0.0203503	3.11e-06	0.4394	0.000584228	21.749
genus Eubacteriumxylanophilumgroup id.14375	rs75586835	A	G	-0.114498	0.0263455	1.39e-05	0.0666	0.000128042	18.8878
genus Eubacteriumxylanophilumgroup id.14375	rs4654122	C	G	0.0553508	0.0123588	7.51e-06	0.1074	0.000209695	20.0584
genus Faecalibacterium id.2057	rs12320842	C	G	0.094833	0.0163962	7.3e-09	0.0268	9.51477e-05	33.4527
genus Faecalibacterium id.2057	rs6910935	A	G	0.134864	0.0277032	1.13e-06	0.0984	0.000229283	23.6991
genus Faecalibacterium id.2057	rs1271565	C	T	-0.0576251	0.0119649	1.46e-06	0.0895	0.000206128	23.1955
genus Faecalibacterium id.2057	rs75499067	C	T	0.227585	0.0465522	1.01e-06	0.1322	0.000299011	23.9004
genus Faecalibacterium id.2057	rs9536330	T	C	-0.048317	0.010797	7.64e-06	0.2724	0.000432836	20.0259
genus Faecalibacterium id.2057	rs28376661	C	G	0.0504817	0.0109368	3.92e-06	0.1491	0.000294764	21.3053
genus Faecalibacterium id.2057	rs10927394	G	T	-0.232262	0.0512364	5.81e-06	0.0696	0.000145114	20.5494
genus Faecalibacterium id.2057	rs114946999	C	T	-0.0861565	0.01896	5.52e-06	0.3738	0.000527085	20.6489
genus Faecalibacterium id.2057	rs79656633	T	C	0.145631	0.0323019	6.53e-06	0.0905	0.000182445	20.3259
genus Faecalibacterium id.2057	rs61875484	C	G	0.0817953	0.018369	8.47e-06	0.0537	0.00010988	19.8282
genus Faecalibacterium id.2057	rs12753492	A	C	0.0641305	0.0149933	1.89e-05	0.0636	0.000118818	18.295
genus Faecalibacterium id.2057	rs2835874	T	C	-0.0866356	0.0196496	1.04e-05	0.1054	0.000199888	19.4396
genus Faecalibacterium id.2057	rs11776390	T	C	-0.078354	0.017183	5.12e-06	0.4085	0.000547897	20.7932
genus FamilyXIIIAD3011group id.11293	rs9852893	C	G	0.0657834	0.0129056	3.45e-07	0.1133	0.000284651	25.9821
genus FamilyXIIIAD3011group id.11293	rs62200412	C	T	-0.0800851	0.0163834	1.02e-06	0.1203	0.000275756	23.8943
genus FamilyXIIIAD3011group id.11293	rs16840310	A	G	-0.0608052	0.0122149	6.43e-07	0.0736	0.00018425	24.78
genus FamilyXIIIAD3011group id.11293	rs72730932	C	A	-0.0899559	0.0177107	3.79e-07	0.1243	0.000306229	25.7982
genus FamilyXIIIAD3011group id.11293	rs16940167	C	T	0.0732552	0.0159898	4.62e-06	0.2127	0.000383291	20.9889
genus FamilyXIIIAD3011group id.11293	rs17156849	G	A	-0.112891	0.0245292	4.18e-06	0.3718	0.000539496	21.1812
genus FamilyXIIIAD3011group id.11293	rs62029761	A	G	0.128753	0.0276002	3.09e-06	0.169	0.000333279	21.7616
genus FamilyXIIIAD3011group id.11293	rs11736617	G	A	-0.0759493	0.0172101	1.02e-05	0.0626	0.000124627	19.4752
genus FamilyXIIIAD3011group id.11293	rs12812672	T	C	-0.096065	0.020828	3.98e-06	0.0676	0.000146222	21.2733
genus FamilyXIIIAD3011group id.11293	rs9276029	A	G	-0.0811384	0.0185669	1.24e-05	0.171	0.000295228	19.0975
genus FamilyXIIIAD3011group id.11293	rs12911842	A	T	-0.0811976	0.0183335	9.47e-06	0.164	0.000293275	19.6153
genus FamilyXIIIAD3011group id.11293	rs149302	T	C	-0.0645635	0.0143225	6.55e-06	0.1759	0.000321228	20.3206
genus FamilyXIIIAD3011group id.11293	rs9837139	A	G	0.10752	0.0240482	7.78e-06	0.168	0.000304705	19.9901
genus FamilyXIIIAD3011group id.11293	rs739451	C	T	0.0649589	0.0147534	1.07e-05	0.0815	0.000158256	19.3862
genus FamilyXIIIAD3011group id.11293	rs11126423	C	T	0.0904399	0.0196301	4.08e-06	0.2565	0.000441441	21.2263
genus FamilyXIIIUCG001 id.11294	rs1426266	T	C	-0.0665521	0.0137151	1.22e-06	0.0427	0.000104962	23.5466
genus FamilyXIIIUCG001 id.11294	rs12049454	T	C	-0.0647298	0.0134065	1.38e-06	0.0706	0.000166807	23.3118
genus FamilyXIIIUCG001 id.11294	rs3842897	G	A	-0.112639	0.0242751	3.48e-06	0.3012	0.000494193	21.5307
genus FamilyXIIIUCG001 id.11294	rs116979587	T	A	-0.121679	0.0260821	3.08e-06	0.2962	0.000494779	21.7644
genus FamilyXIIIUCG001 id.11294	rs62414802	C	T	-0.0611904	0.013457	5.44e-06	0.1859	0.000341239	20.6762
genus FamilyXIIIUCG001 id.11294	rs2276529	C	G	-0.0759406	0.0165099	4.23e-06	0.0646	0.000139418	21.1572
genus FamilyXIIIUCG001 id.11294	rs112362903	A	G	-0.149047	0.0333271	7.74e-06	0.2982	0.00045646	20.001
genus FamilyXIIIUCG001 id.11294	rs8076666	A	G	0.088655	0.0198094	7.63e-06	0.1501	0.000278639	20.0292
genus FamilyXIIIUCG001 id.11294	rs7119679	G	A	-0.0809085	0.0174782	3.67e-06	0.0517	0.000114567	21.4286
genus FamilyXIIIUCG001 id.11294	rs76463770	A	G	0.19313	0.0419866	4.23e-06	0.1362	0.000271455	21.1581
genus Flavonifractor id.2059	rs12030302	A	G	-0.0692276	0.0137467	4.76e-07	0.0765	0.000195385	25.3607
genus Flavonifractor id.2059	rs806808	T	C	0.0667272	0.0136557	1.03e-06	0.0636	0.000155069	23.8767
genus Flavonifractor id.2059	rs34066017	A	G	0.0764294	0.0159789	1.73e-06	0.1103	0.000244836	22.8784
genus Flavonifractor id.2059	rs11811696	T	C	-0.116063	0.0241012	1.47e-06	0.4911	0.000632037	23.1904
genus Flavonifractor id.2059	rs11642826	G	C	0.14686	0.0325191	6.3e-06	0.1093	0.000216529	20.3954
genus Flavonifractor id.2059	rs114873521	C	T	-0.130067	0.0294087	9.75e-06	0.2455	0.000395114	19.5605
genus Flavonifractor id.2059	rs6761463	G	C	-0.083392	0.0184596	6.26e-06	0.165	0.000306623	20.4081
genus Flavonifractor id.2059	rs12038887	C	G	0.0942719	0.0211646	8.42e-06	0.4761	0.000539661	19.8401
genus Fusicatenibacter id.11305	rs4378146	A	C	-0.0616691	0.0125259	8.51e-07	0.2018	0.000425776	24.2392
genus Fusicatenibacter id.11305	rs62353480	A	G	-0.0701397	0.0145589	1.45e-06	0.167	0.000352098	23.2098
genus Fusicatenibacter id.11305	rs704418	T	C	0.0739124	0.0151073	9.96e-07	0.4652	0.000649417	23.9366
genus Fusicatenibacter id.11305	rs2132128	G	A	-0.0771914	0.0160344	1.48e-06	0.0765	0.00017855	23.1755
genus Fusicatenibacter id.11305	rs206581	A	G	-0.0568339	0.0127894	8.84e-06	0.4314	0.000528241	19.7476
genus Fusicatenibacter id.11305	rs62187631	T	C	-0.0710571	0.015924	8.11e-06	0.2087	0.000358595	19.9118
genus Fusicatenibacter id.11305	rs2025938	G	A	-0.0967298	0.0205426	2.49e-06	0.165	0.000333129	22.1723
genus Fusicatenibacter id.11305	rs3303	T	C	-0.0953657	0.020407	2.97e-06	0.0765	0.00016825	21.8387
genus Fusicatenibacter id.11305	rs2039204	T	A	-0.0497414	0.0107941	4.06e-06	0.2416	0.000424314	21.2354
genus Fusicatenibacter id.11305	rs8028026	A	G	-0.0792146	0.0180505	1.14e-05	0.5408	0.000521558	19.259
genus Fusicatenibacter id.11305	rs1864685	A	C	-0.0494799	0.0108105	4.72e-06	0.1402	0.000275387	20.9492
genus Fusicatenibacter id.11305	rs792108	T	C	-0.0508345	0.0113843	8e-06	0.171	0.000308237	19.939
genus Fusicatenibacter id.11305	rs60254196	A	G	-0.0492427	0.0109365	6.71e-06	0.0616	0.000127799	20.2735
genus Fusicatenibacter id.11305	rs9905659	G	A	-0.061617	0.0136576	6.44e-06	0.1859	0.000335924	20.3542
genus Fusicatenibacter id.11305	rs8063430	T	C	-0.104026	0.022217	2.84e-06	0.1779	0.000349663	21.9239
genus Fusicatenibacter id.11305	rs6515626	G	A	0.141575	0.0313559	6.33e-06	0.3539	0.000508331	20.3862
genus Fusicatenibacter id.11305	rs10439674	A	G	-0.0572129	0.0130007	1.08e-05	0.0915	0.000175563	19.3667
genus Fusicatenibacter id.11305	rs167879	C	T	-0.0659543	0.0148763	9.27e-06	0.0596	0.00012014	19.6562
genus Fusicatenibacter id.11305	rs73103914	A	G	-0.0597324	0.0134458	8.89e-06	0.1879	0.000328409	19.7355
genus Gordonibacter id.821	rs76287110	A	T	-0.242965	0.0466177	1.87e-07	0.2068	0.000485902	27.1634
genus Gordonibacter id.821	rs7294633	C	T	0.12867	0.0249946	2.63e-07	0.3539	0.000660803	26.5009
genus Gordonibacter id.821	rs7220558	A	T	0.116884	0.0234834	6.45e-07	0.0835	0.000206747	24.7737
genus Gordonibacter id.821	rs71545975	A	G	-0.153972	0.0338918	5.54e-06	0.1193	0.00023648	20.6393
genus Gordonibacter id.821	rs35042269	C	A	-0.180293	0.0403296	7.8e-06	0.1889	0.000333922	19.9852
genus Gordonibacter id.821	rs72714787	C	A	0.181405	0.0377102	1.51e-06	0.0785	0.000182548	23.1409
genus Gordonibacter id.821	rs322296	G	A	0.17869	0.037722	2.17e-06	0.4761	0.000610361	22.4393
genus Gordonibacter id.821	rs72939513	A	G	-0.21399	0.0490592	1.29e-05	0.0755	0.00014482	19.0259
genus Gordonibacter id.821	rs3765837	T	G	-0.190729	0.0433608	1.09e-05	0.173	0.000301869	19.348
genus Gordonibacter id.821	rs13412653	A	C	0.107597	0.0239228	6.87e-06	0.4324	0.000541427	20.2293
genus Gordonibacter id.821	rs117347059	G	C	-0.128261	0.0285123	6.85e-06	0.1044	0.000206334	20.2361
genus Gordonibacter id.821	rs16955299	G	A	-0.196423	0.0433538	5.88e-06	0.0537	0.000113753	20.5272
genus Gordonibacter id.821	rs4596722	A	G	0.102908	0.0231571	8.83e-06	0.3509	0.000490521	19.7484
genus Gordonibacter id.821	rs768830	G	A	0.149852	0.0333315	6.93e-06	0.0706	0.00014463	20.2124
genus Gordonibacter id.821	rs61934597	C	T	-0.172495	0.0388567	9.03e-06	0.1292	0.000241786	19.7069
genus Haemophilus id.3698	rs12191680	C	G	0.106544	0.0200323	1.05e-07	0.166	0.000427074	28.2877
genus Haemophilus id.3698	rs9382510	C	T	-0.093521	0.0172649	6.07e-08	0.4433	0.000789664	29.3422
genus Haemophilus id.3698	rs9574096	A	T	-0.0736375	0.0155227	2.1e-06	0.1014	0.000223613	22.5041
genus Haemophilus id.3698	rs76022354	C	T	0.244638	0.0505504	1.3e-06	0.165	0.000351882	23.4205
genus Haemophilus id.3698	rs111582866	G	A	-0.124265	0.026016	1.78e-06	0.2753	0.00049638	22.8149
genus Haemophilus id.3698	rs9895850	T	C	-0.192957	0.0416755	3.66e-06	0.0785	0.000169104	21.4367
genus Haemophilus id.3698	rs35509	G	A	0.128249	0.0268779	1.83e-06	0.4374	0.000610978	22.7676
genus Haemophilus id.3698	rs78909003	T	C	-0.246256	0.0503924	1.03e-06	0.0825	0.000197121	23.8805
genus Haemophilus id.3698	rs9328464	T	C	0.0723095	0.0148799	1.18e-06	0.0328	8.16974e-05	23.615
genus Haemophilus id.3698	rs4822728	T	C	0.0705861	0.0151388	3.12e-06	0.0497	0.000111971	21.7399
genus Haemophilus id.3698	rs10840326	C	G	-0.0677384	0.0151463	7.74e-06	0.492	0.000545153	20.0013
genus Haemophilus id.3698	rs12876183	T	A	0.0749201	0.016711	7.35e-06	0.2455	0.000406008	20.0999
genus Haemophilus id.3698	rs10781340	G	A	0.0948915	0.0203221	3.02e-06	0.3618	0.000549003	21.8031
genus Haemophilus id.3698	rs56310940	G	C	-0.108393	0.0247052	1.15e-05	0.0497	9.91463e-05	19.2499
genus Holdemanella id.11393	rs761624	C	G	0.0959801	0.0179537	8.99e-08	0.2376	0.000564564	28.5794
genus Holdemanella id.11393	rs607782	T	C	-0.0854214	0.0172515	7.36e-07	0.2217	0.000461342	24.5177
genus Holdemanella id.11393	rs75764681	T	C	-0.283103	0.0598999	2.29e-06	0.0179	4.28228e-05	22.3376
genus Holdemanella id.11393	rs73011279	T	C	-0.0961669	0.0199336	1.4e-06	0.1799	0.000374461	23.2744
genus Holdemanella id.11393	rs4541991	T	C	-0.0927334	0.0194435	1.85e-06	0.1531	0.000321635	22.747
genus Holdemanella id.11393	rs1830029	C	G	-0.0954096	0.021093	6.09e-06	0.166	0.000308895	20.46
genus Holdemanella id.11393	rs12513188	G	A	0.0903906	0.0195276	3.68e-06	0.2465	0.000433989	21.4263
genus Holdemanella id.11393	rs12415649	G	C	0.0839384	0.0190567	1.06e-05	0.2356	0.000381025	19.4011
genus Holdemanella id.11393	rs1926302	G	A	-0.107972	0.0231421	3.08e-06	0.3817	0.000560233	21.7679
genus Holdemanella id.11393	rs17586763	T	C	-0.227285	0.0510135	8.37e-06	0.159	0.000289464	19.8504
genus Holdemanella id.11393	rs8113760	G	A	0.078999	0.01734	5.22e-06	0.2078	0.000372609	20.7559
genus Holdemanella id.11393	rs34187114	C	A	-0.104505	0.022601	3.77e-06	0.0626	0.000136821	21.3807
genus Holdemanella id.11393	rs35228298	G	A	0.0934832	0.0202886	4.07e-06	0.3082	0.000493637	21.2307
genus Holdemanella id.11393	rs62113381	T	C	-0.105447	0.0232029	5.5e-06	0.3519	0.000513661	20.6531
genus Holdemania id.2157	rs1867876	T	C	0.0842919	0.0162192	2.02e-07	0.0616	0.00017026	27.0093
genus Holdemania id.2157	rs9500080	C	T	0.0926764	0.0178886	2.21e-07	0.4662	0.000728394	26.8402
genus Holdemania id.2157	rs6133067	T	C	0.0910829	0.0178561	3.38e-07	0.0795	0.000207645	26.0196
genus Holdemania id.2157	rs150096134	T	A	0.162139	0.0332089	1.05e-06	0.1024	0.000238935	23.8378
genus Holdemania id.2157	rs41438744	C	G	-0.12487	0.027013	3.79e-06	0.0517	0.000114246	21.3686
genus Holdemania id.2157	rs77293403	A	G	0.164556	0.0341775	1.47e-06	0.4583	0.000627609	23.182
genus Holdemania id.2157	rs80149660	C	T	-0.232987	0.0519183	7.2e-06	0.0626	0.000128871	20.1383
genus Holdemania id.2157	rs116500994	G	T	-0.13755	0.0293386	2.75e-06	0.2942	0.000497738	21.9809
genus Holdemania id.2157	rs55888180	C	G	0.128671	0.0282795	5.37e-06	0.0726	0.000152003	20.7023
genus Holdemania id.2157	rs4146507	C	T	0.079488	0.0177002	7.1e-06	0.2217	0.00037948	20.1672
genus Holdemania id.2157	rs111745969	A	G	0.120677	0.0265781	5.61e-06	0.0875	0.000179503	20.6158
genus Holdemania id.2157	rs113593397	A	G	-0.128935	0.0282526	5.03e-06	0.3111	0.000486754	20.8268
genus Holdemania id.2157	rs10885477	T	C	-0.135137	0.0301894	7.6e-06	0.0527	0.000109085	20.0372
genus Holdemania id.2157	rs9529719	T	C	0.074038	0.0160494	3.97e-06	0.0457	0.00010121	21.2809
genus Holdemania id.2157	rs967319	T	C	0.0788638	0.0176744	8.12e-06	0.0586	0.000119776	19.9098
genus Holdemania id.2157	rs12701617	A	G	-0.0660617	0.0149427	9.82e-06	0.2346	0.000382728	19.5453
genus Holdemania id.2157	rs73139538	G	A	-0.148594	0.0327469	5.69e-06	0.325	0.000492581	20.5901
genus Holdemania id.2157	rs11080063	G	A	-0.0665238	0.0149837	9.01e-06	0.2465	0.00039925	19.7113
genus Howardella id.2000	rs901099	T	G	-0.12718	0.0250924	4.01e-07	0.1074	0.000268562	25.6894
genus Howardella id.2000	rs1484873	A	G	-0.227831	0.046335	8.79e-07	0.501	0.000659138	24.1773
genus Howardella id.2000	rs17167098	G	A	-0.169366	0.0352068	1.5e-06	0.0686	0.000161246	23.1419
genus Howardella id.2000	rs609430	T	G	-0.112045	0.0239328	2.85e-06	0.1133	0.000240126	21.918
genus Howardella id.2000	rs36081916	T	C	-0.18123	0.0402987	6.89e-06	0.0676	0.000139013	20.2244
genus Howardella id.2000	rs12452946	A	G	-0.105833	0.0228941	3.79e-06	0.1113	0.000230504	21.3696
genus Howardella id.2000	rs61771805	A	T	-0.136779	0.0296811	4.06e-06	0.1233	0.000250335	21.2362
genus Howardella id.2000	rs672217	G	A	0.164146	0.0349993	2.73e-06	0.339	0.000537493	21.9959
genus Howardella id.2000	rs3791893	A	G	0.147035	0.034023	1.55e-05	0.1869	0.000309515	18.6766
genus Howardella id.2000	rs10048062	C	T	-0.147352	0.0336531	1.19e-05	0.1412	0.000253525	19.1718
genus Howardella id.2000	rs2154047	C	A	-0.192557	0.0420093	4.57e-06	0.3121	0.0004919	21.0101
genus Hungatella id.11306	rs13128780	T	C	-0.149725	0.0312777	1.69e-06	0.1173	0.000258739	22.915
genus Hungatella id.11306	rs72759041	G	T	-0.126025	0.0282242	8e-06	0.1451	0.000269701	19.9374
genus Hungatella id.11306	rs10044993	C	A	0.139547	0.0316748	1.05e-05	0.3668	0.000491603	19.4095
genus Hungatella id.11306	rs13249325	T	G	-0.100023	0.0225883	9.51e-06	0.1243	0.000232747	19.6078
genus Hungatella id.11306	rs17092615	G	A	0.152235	0.0337867	6.61e-06	0.2346	0.000397541	20.3018
genus Intestinibacter id.11345	rs10805326	G	A	0.0775151	0.0139665	2.86e-08	0.2783	0.000674683	30.8034
genus Intestinibacter id.11345	rs4327025	G	A	-0.0810346	0.0154397	1.53e-07	0.3121	0.000644933	27.5464
genus Intestinibacter id.11345	rs478972	T	C	-0.142681	0.0297116	1.57e-06	0.0378	9.14675e-05	23.0611
genus Intestinibacter id.11345	rs6875660	C	T	0.0890455	0.0193905	4.39e-06	0.0606	0.000130918	21.0885
genus Intestinibacter id.11345	rs16938435	T	C	-0.112189	0.0235439	1.89e-06	0.4245	0.000604915	22.706
genus Intestinibacter id.11345	rs6062862	A	G	0.0924508	0.0204658	6.26e-06	0.3519	0.000507522	20.4063
genus Intestinibacter id.11345	rs118030283	G	A	-0.151829	0.0324471	2.88e-06	0.1948	0.000374525	21.8956
genus Intestinibacter id.11345	rs11109097	C	T	0.0624272	0.0138539	6.6e-06	0.2992	0.00046429	20.305
genus Intestinibacter id.11345	rs9348442	C	T	0.099082	0.0221625	7.8e-06	0.0596	0.000122163	19.9871
genus Intestinibacter id.11345	rs447950	A	G	0.0628342	0.0136652	4.26e-06	0.0944	0.000197105	21.1426
genus Intestinibacter id.11345	rs62430350	T	C	0.151096	0.0351476	1.72e-05	0.0577	0.000109574	18.4805
genus Intestinibacter id.11345	rs2702387	A	G	0.0608559	0.0132145	4.12e-06	0.2575	0.000442186	21.2081
genus Intestinibacter id.11345	rs68093214	C	T	0.0662258	0.0149877	9.93e-06	0.1233	0.000230158	19.5246
genus Intestinibacter id.11345	rs2098844	C	T	-0.0575295	0.0128416	7.47e-06	0.4195	0.00053298	20.0699
genus Intestinibacter id.11345	rs893394	G	A	0.0583322	0.0130729	8.12e-06	0.0875	0.000173357	19.9099
genus Intestinimonas id.2062	rs11258178	A	G	0.0660742	0.0134139	8.4e-07	0.3956	0.000632654	24.2636
genus Intestinimonas id.2062	rs12226153	A	G	-0.151142	0.0306922	8.46e-07	0.1292	0.000297528	24.2502
genus Intestinimonas id.2062	rs4784055	T	C	-0.175324	0.038599	5.57e-06	0.4145	0.000546024	20.6315
genus Intestinimonas id.2062	rs716604	A	G	0.0818068	0.0165992	8.29e-07	0.0616	0.00015311	24.2886
genus Intestinimonas id.2062	rs2930225	G	T	0.0729524	0.0152948	1.84e-06	0.3479	0.000562844	22.7504
genus Intestinimonas id.2062	rs62240188	G	A	0.130074	0.0267179	1.13e-06	0.0765	0.000182601	23.7014
genus Intestinimonas id.2062	rs2731794	C	T	0.120632	0.0257529	2.81e-06	0.504	0.000598158	21.9418
genus Intestinimonas id.2062	rs7170984	T	C	-0.0658116	0.0140767	2.94e-06	0.2197	0.000408623	21.8575
genus Intestinimonas id.2062	rs10262702	T	C	0.0918017	0.0194885	2.47e-06	0.0596	0.000135624	22.1894
genus Intestinimonas id.2062	rs12566247	T	A	0.0637084	0.0135355	2.52e-06	0.2584	0.000462951	22.1535
genus Intestinimonas id.2062	rs1859797	G	A	0.060368	0.0131793	4.64e-06	0.0616	0.000132261	20.9812
genus Intestinimonas id.2062	rs17067892	C	T	0.107194	0.0250013	1.81e-05	0.0557	0.000105441	18.3828
genus Intestinimonas id.2062	rs72982915	C	T	0.183158	0.0402743	5.42e-06	0.0686	0.000144108	20.6822
genus Intestinimonas id.2062	rs994794	G	C	-0.141905	0.0315074	6.67e-06	0.0457	9.64722e-05	20.2848
genus Intestinimonas id.2062	rs4113676	A	C	-0.218507	0.0490152	8.27e-06	0.2753	0.000432379	19.8733
genus Intestinimonas id.2062	rs9823439	T	C	-0.0581947	0.0131455	9.56e-06	0.1879	0.000326123	19.5982
genus Intestinimonas id.2062	rs62427239	C	A	0.162658	0.0367647	9.68e-06	0.2903	0.000439786	19.5744
genus Intestinimonas id.2062	rs2276760	A	G	-0.0685233	0.0152546	7.06e-06	0.0457	9.59642e-05	20.178
genus Intestinimonas id.2062	rs6934519	C	T	0.0692373	0.0151154	4.64e-06	0.4414	0.000564167	20.9818
genus Intestinimonas id.2062	rs1000888	C	G	-0.0585038	0.013219	9.61e-06	0.0398	8.16291e-05	19.5871
genus Lachnoclostridium id.11308	rs6112314	A	C	-0.0561715	0.0108174	2.07e-07	0.0845	0.000227473	26.964
genus Lachnoclostridium id.11308	rs62285313	A	G	0.0864203	0.0181565	1.94e-06	0.493	0.00061752	22.6551
genus Lachnoclostridium id.11308	rs78068103	A	G	0.0886199	0.0194248	5.06e-06	0.3698	0.000528964	20.8137
genus Lachnoclostridium id.11308	rs615997	T	C	0.0511752	0.0106491	1.54e-06	0.0527	0.000125726	23.0939
genus Lachnoclostridium id.11308	rs61915992	A	T	0.0803876	0.0172209	3.04e-06	0.1044	0.000222184	21.7905
genus Lachnoclostridium id.11308	rs789029	C	T	-0.0641289	0.0137974	3.35e-06	0.0885	0.000190039	21.6029
genus Lachnoclostridium id.11308	rs12566975	T	C	-0.0468097	0.0105787	9.65e-06	0.3648	0.000494772	19.5798
genus Lachnoclostridium id.11308	rs4738679	G	A	-0.0520267	0.011404	5.06e-06	0.3966	0.000543154	20.813
genus Lachnoclostridium id.11308	rs1031599	G	T	-0.078627	0.0175644	7.59e-06	0.499	0.000546317	20.039
genus Lachnoclostridium id.11308	rs72829893	G	T	0.117472	0.0268103	1.18e-05	0.1233	0.000226315	19.1985
genus Lachnoclostridium id.11308	rs3821998	C	A	-0.0864066	0.0192519	7.18e-06	0.505	0.000549126	20.1439
genus Lachnoclostridium id.11308	rs2385421	A	G	0.0746186	0.0180734	3.65e-05	0.0855	0.000145343	17.0457
genus Lachnoclostridium id.11308	rs1528479	G	A	-0.0497798	0.0111919	8.67e-06	0.0656	0.000132241	19.7832
genus Lachnoclostridium id.11308	rs1997204	T	C	-0.108075	0.0242022	7.99e-06	0.0915	0.000180766	19.9406
genus Lachnoclostridium id.11308	rs62028349	G	C	0.0469989	0.0105971	9.2e-06	0.1889	0.000328654	19.6699
genus Lachnospira id.2004	rs13157098	A	G	-0.0768058	0.0155312	7.6e-07	0.167	0.000370997	24.4556
genus Lachnospira id.2004	rs4923324	G	A	-0.0617321	0.0133387	3.69e-06	0.1133	0.000234658	21.4189
genus Lachnospira id.2004	rs56791201	T	C	0.051823	0.0110697	2.85e-06	0.1252	0.00026177	21.9167
genus Lachnospira id.2004	rs2326833	C	G	-0.078495	0.017109	4.48e-06	0.3181	0.000497908	21.0491
genus Lachnospira id.2004	rs4686798	T	C	0.0531826	0.0113747	2.93e-06	0.3857	0.000564829	21.8603
genus Lachnospira id.2004	rs159484	G	A	0.0794668	0.0176999	7.13e-06	0.2386	0.000399342	20.1573
genus Lachnospira id.2004	rs2520509	A	G	0.0519063	0.011578	7.35e-06	0.4573	0.00054396	20.099
genus LachnospiraceaeFCS020group id.11314	rs7249113	G	A	0.0679483	0.0133496	3.58e-07	0.498	0.000706294	25.9073
genus LachnospiraceaeFCS020group id.11314	rs12078956	C	G	0.106101	0.0222904	1.94e-06	0.0845	0.000191139	22.657
genus LachnospiraceaeFCS020group id.11314	rs369444	C	G	0.125481	0.0259008	1.27e-06	0.1213	0.000272813	23.471
genus LachnospiraceaeFCS020group id.11314	rs72793667	A	G	-0.116881	0.0246589	2.14e-06	0.0915	0.000203665	22.4667
genus LachnospiraceaeFCS020group id.11314	rs1363769	T	C	-0.200628	0.0449372	8.02e-06	0.0328	6.89594e-05	19.933
genus LachnospiraceaeFCS020group id.11314	rs10093861	G	A	-0.0568869	0.0121152	2.66e-06	0.2555	0.000457352	22.0477
genus LachnospiraceaeFCS020group id.11314	rs9788306	C	T	-0.062804	0.0130744	1.56e-06	0.4543	0.000623816	23.0743
genus LachnospiraceaeFCS020group id.11314	rs113859143	G	C	-0.108906	0.0242055	6.82e-06	0.0358	7.62009e-05	20.2432
genus LachnospiraceaeFCS020group id.11314	rs9919338	G	C	-0.0553339	0.0120621	4.49e-06	0.0636	0.000136674	21.0443
genus LachnospiraceaeFCS020group id.11314	rs35035870	T	C	-0.190615	0.0414403	4.23e-06	0.4781	0.000575714	21.1578
genus LachnospiraceaeFCS020group id.11314	rs2862811	T	C	0.0564927	0.0121736	3.47e-06	0.2863	0.00047986	21.5351
genus LachnospiraceaeFCS020group id.11314	rs1254846	G	A	0.105963	0.0232501	5.18e-06	0.2813	0.000457934	20.7709
genus LachnospiraceaeFCS020group id.11314	rs4452603	T	G	0.0604208	0.0135965	8.84e-06	0.0835	0.000164805	19.748
genus LachnospiraceaeFCS020group id.11314	rs2322265	C	T	-0.0666305	0.0141577	2.52e-06	0.4523	0.000598361	22.1495
genus LachnospiraceaeFCS020group id.11314	rs3999074	G	T	-0.0550587	0.0121847	6.22e-06	0.2843	0.000453066	20.4185
genus LachnospiraceaeFCS020group id.11314	rs9308097	A	G	0.055381	0.0123659	7.52e-06	0.4364	0.000537964	20.0571
genus LachnospiraceaeNC2004group id.11316	rs6116753	G	A	0.0994748	0.0209139	1.97e-06	0.0626	0.000144772	22.6233
genus LachnospiraceaeNC2004group id.11316	rs3756315	A	G	-0.0883469	0.0188397	2.74e-06	0.1779	0.000350725	21.9905
genus LachnospiraceaeNC2004group id.11316	rs12127733	G	A	0.115182	0.0246006	2.84e-06	0.1064	0.000227294	21.9217
genus LachnospiraceaeNC2004group id.11316	rs17067076	G	A	-0.154631	0.0352194	1.13e-05	0.0547	0.000108697	19.2767
genus LachnospiraceaeNC2004group id.11316	rs1331592	C	G	0.0948806	0.0208369	5.28e-06	0.2286	0.000398728	20.7343
genus LachnospiraceaeNC2004group id.11316	rs1928659	T	C	0.102522	0.0226445	5.97e-06	0.0765	0.00015792	20.4978
genus LachnospiraceaeNC2004group id.11316	rs1929743	T	C	0.0837206	0.0190318	1.09e-05	0.2495	0.000395144	19.351
genus LachnospiraceaeNC2004group id.11316	rs12863463	G	A	-0.156365	0.0345372	5.97e-06	0.3121	0.000479905	20.4977
genus LachnospiraceaeNC2004group id.11316	rs117467633	T	C	-0.169687	0.0383169	9.49e-06	0.339	0.000479239	19.6119
genus LachnospiraceaeNC2004group id.11316	rs12208226	C	A	-0.154739	0.0340372	5.46e-06	0.2396	0.000410631	20.6677
genus LachnospiraceaeND3007group id.11317	rs9932954	A	G	-0.0561864	0.0115984	1.27e-06	0.2445	0.000472725	23.4674
genus LachnospiraceaeND3007group id.11317	rs13110238	C	G	-0.0636978	0.0142041	7.31e-06	0.3191	0.000476498	20.1104
genus LachnospiraceaeND3007group id.11317	rs72776675	T	C	-0.0647067	0.014797	1.23e-05	0.175	0.000301074	19.1228
genus LachnospiraceaeND3007group id.11317	rs2861203	G	A	0.0572304	0.0127279	6.91e-06	0.4284	0.000539901	20.2181
genus LachnospiraceaeNK4A136group id.11319	rs12362320	G	C	0.0573168	0.0115466	6.91e-07	0.4483	0.000664593	24.6407
genus LachnospiraceaeNK4A136group id.11319	rs954878	A	G	-0.0520656	0.0109082	1.81e-06	0.2783	0.000498993	22.7821
genus LachnospiraceaeNK4A136group id.11319	rs7832116	A	G	-0.0714756	0.0151703	2.46e-06	0.336	0.000540088	22.1987
genus LachnospiraceaeNK4A136group id.11319	rs7616165	G	T	-0.230542	0.0483465	1.86e-06	0.0895	0.000202071	22.739
genus LachnospiraceaeNK4A136group id.11319	rs76193507	A	G	-0.22973	0.0499776	4.29e-06	0.4682	0.000573715	21.1293
genus LachnospiraceaeNK4A136group id.11319	rs11263806	A	G	-0.0524615	0.0116758	7.02e-06	0.4871	0.000550035	20.1887
genus LachnospiraceaeNK4A136group id.11319	rs73044693	A	G	-0.10758	0.0229884	2.87e-06	0.1879	0.000364427	21.9
genus LachnospiraceaeNK4A136group id.11319	rs160061	A	G	0.0513831	0.0108094	2e-06	0.3956	0.00058918	22.5963
genus LachnospiraceaeNK4A136group id.11319	rs7073658	T	G	-0.0499621	0.0109693	5.25e-06	0.0905	0.000186212	20.7456
genus LachnospiraceaeNK4A136group id.11319	rs68104925	T	C	-0.0549104	0.0115385	1.95e-06	0.3708	0.000576194	22.647
genus LachnospiraceaeNK4A136group id.11319	rs12611395	A	G	-0.0902532	0.0199652	6.17e-06	0.4046	0.000536836	20.4351
genus LachnospiraceaeNK4A136group id.11319	rs2880566	T	C	0.0599578	0.0134693	8.53e-06	0.0666	0.000134331	19.8155
genus LachnospiraceaeNK4A136group id.11319	rs28540839	A	C	0.0508285	0.0110591	4.31e-06	0.0368	8.16525e-05	21.1239
genus LachnospiraceaeNK4A136group id.11319	rs59805249	T	C	0.0936162	0.0207982	6.76e-06	0.0567	0.000118171	20.2605
genus LachnospiraceaeNK4A136group id.11319	rs10952110	G	T	0.0487709	0.0109614	8.61e-06	0.1461	0.000269323	19.7964
genus LachnospiraceaeNK4A136group id.11319	rs4955932	T	C	-0.0492283	0.0109388	6.78e-06	0.4503	0.000546701	20.2531
genus LachnospiraceaeUCG001 id.11321	rs437876	T	C	0.0784637	0.0144768	5.96e-08	0.3867	0.000759752	29.3761
genus LachnospiraceaeUCG001 id.11321	rs985416	C	T	0.0970258	0.0181807	9.46e-08	0.1163	0.000319205	28.4809
genus LachnospiraceaeUCG001 id.11321	rs2050911	G	A	0.0751466	0.0153934	1.05e-06	0.3042	0.000550076	23.8313
genus LachnospiraceaeUCG001 id.11321	rs10815577	C	G	-0.0683706	0.0143691	1.95e-06	0.2227	0.000427388	22.6403
genus LachnospiraceaeUCG001 id.11321	rs573933	T	C	-0.107898	0.0232346	3.42e-06	0.3728	0.000549885	21.5655
genus LachnospiraceaeUCG001 id.11321	rs78848836	A	G	-0.118868	0.0259753	4.74e-06	0.3509	0.000520156	20.9415
genus LachnospiraceaeUCG001 id.11321	rs9403580	C	T	0.107801	0.0229777	2.71e-06	0.1024	0.000220618	22.0104
genus LachnospiraceaeUCG001 id.11321	rs7213933	T	A	-0.0816269	0.01838	8.95e-06	0.2714	0.000425309	19.7231
genus LachnospiraceaeUCG001 id.11321	rs8104225	A	G	0.0892098	0.0197665	6.39e-06	0.1948	0.000348409	20.3688
genus LachnospiraceaeUCG001 id.11321	rs74034332	G	A	0.168045	0.0382637	1.12e-05	0.1899	0.000323574	19.2877
genus LachnospiraceaeUCG001 id.11321	rs62496417	T	G	-0.0748504	0.0165681	6.25e-06	0.0457	9.70682e-05	20.4101
genus LachnospiraceaeUCG001 id.11321	rs2371284	T	C	-0.0761893	0.0170127	7.52e-06	0.0835	0.000167376	20.0559
genus LachnospiraceaeUCG001 id.11321	rs12131224	C	T	0.117095	0.02591	6.2e-06	0.1441	0.000274703	20.4243
genus LachnospiraceaeUCG001 id.11321	rs4981345	T	C	-0.0681973	0.0149831	5.32e-06	0.1491	0.000286626	20.7171
genus LachnospiraceaeUCG001 id.11321	rs79476906	T	A	-0.087088	0.0197008	9.85e-06	0.1093	0.000207458	19.541
genus LachnospiraceaeUCG001 id.11321	rs7341608	T	C	-0.0784757	0.0177648	9.99e-06	0.2058	0.000347822	19.5142
genus LachnospiraceaeUCG004 id.11324	rs12747809	G	A	-0.062197	0.0125685	7.47e-07	0.2237	0.000463768	24.4892
genus LachnospiraceaeUCG004 id.11324	rs2882478	G	A	-0.0577091	0.0118338	1.08e-06	0.0517	0.000127146	23.7814
genus LachnospiraceaeUCG004 id.11324	rs12673420	G	A	0.0554351	0.0118375	2.83e-06	0.4414	0.000589674	21.9305
genus LachnospiraceaeUCG004 id.11324	rs2444793	C	T	-0.0542433	0.0118188	4.44e-06	0.34	0.00051547	21.0644
genus LachnospiraceaeUCG004 id.11324	rs2726805	A	G	0.0548397	0.0120844	5.68e-06	0.3002	0.000471794	20.5938
genus LachnospiraceaeUCG004 id.11324	rs11128180	A	G	0.0648288	0.0140126	3.72e-06	0.1243	0.00025407	21.4041
genus LachnospiraceaeUCG004 id.11324	rs12894272	A	G	0.0579792	0.0125229	3.66e-06	0.4702	0.000582318	21.4356
genus LachnospiraceaeUCG004 id.11324	rs233486	A	G	-0.0799088	0.017766	6.86e-06	0.0934	0.000186811	20.2307
genus LachnospiraceaeUCG004 id.11324	rs35182105	A	G	-0.109724	0.024221	5.89e-06	0.4085	0.000540753	20.5221
genus LachnospiraceaeUCG004 id.11324	rs6656451	C	T	-0.05436	0.011947	5.36e-06	0.4553	0.000559922	20.7034
genus LachnospiraceaeUCG004 id.11324	rs12072562	T	C	0.133104	0.0303566	1.16e-05	0.0726	0.000141159	19.2254
genus LachnospiraceaeUCG004 id.11324	rs2706242	G	C	-0.0901399	0.0199712	6.38e-06	0.4394	0.000547229	20.3716
genus LachnospiraceaeUCG004 id.11324	rs7629954	A	G	0.108441	0.023825	5.32e-06	0.0686	0.000144348	20.7167
genus LachnospiraceaeUCG008 id.11328	rs10793103	C	T	0.0974344	0.0181279	7.67e-08	0.2614	0.000608239	28.8887
genus LachnospiraceaeUCG008 id.11328	rs9873555	G	C	-0.121162	0.0233467	2.11e-07	0.3042	0.000621661	26.9327
genus LachnospiraceaeUCG008 id.11328	rs13024781	T	C	-0.0798769	0.0168846	2.24e-06	0.162	0.000331324	22.3801
genus LachnospiraceaeUCG008 id.11328	rs10741777	T	C	-0.0973842	0.0194791	5.75e-07	0.503	0.000681385	24.9941
genus LachnospiraceaeUCG008 id.11328	rs955844	A	C	0.112064	0.0228369	9.24e-07	0.1402	0.000316544	24.0801
genus LachnospiraceaeUCG008 id.11328	rs67078837	T	C	-0.0845848	0.0170693	7.22e-07	0.2406	0.000489274	24.5559
genus LachnospiraceaeUCG008 id.11328	rs62277846	C	T	0.102292	0.0212319	1.45e-06	0.0577	0.000137628	23.2118
genus LachnospiraceaeUCG008 id.11328	rs10801803	G	A	-0.117029	0.0243085	1.48e-06	0.2356	0.000455197	23.1778
genus LachnospiraceaeUCG008 id.11328	rs61944774	A	G	0.179838	0.0393797	4.95e-06	0.4583	0.000564621	20.8554
genus LachnospiraceaeUCG008 id.11328	rs75356640	G	A	0.136523	0.0303128	6.67e-06	0.0885	0.00017844	20.2844
genus LachnospiraceaeUCG008 id.11328	rs57254474	G	A	0.0886511	0.0199045	8.44e-06	0.1998	0.000345852	19.8365
genus LachnospiraceaeUCG008 id.11328	rs57091572	A	G	-0.110443	0.0235801	2.82e-06	0.1571	0.000316785	21.9372
genus LachnospiraceaeUCG010 id.11330	rs11192447	A	G	0.126592	0.024345	1.99e-07	0.1193	0.000309808	27.0392
genus LachnospiraceaeUCG010 id.11330	rs9981767	A	C	0.0655062	0.0131994	6.95e-07	0.0746	0.000185419	24.6295
genus LachnospiraceaeUCG010 id.11330	rs74315802	G	T	0.0867262	0.0183477	2.28e-06	0.2744	0.00048512	22.3428
genus LachnospiraceaeUCG010 id.11330	rs12346653	C	T	0.0657686	0.0139569	2.45e-06	0.2187	0.000413766	22.2053
genus LachnospiraceaeUCG010 id.11330	rs10414815	T	C	0.10453	0.0230253	5.63e-06	0.1839	0.000337307	20.6096
genus LachnospiraceaeUCG010 id.11330	rs72761829	A	T	0.111884	0.0238893	2.82e-06	0.3608	0.000551646	21.9344
genus LachnospiraceaeUCG010 id.11330	rs72894958	C	T	0.222263	0.0486425	4.89e-06	0.163	0.000310632	20.8786
genus LachnospiraceaeUCG010 id.11330	rs336138	G	T	0.0779543	0.0171865	5.74e-06	0.3837	0.000530539	20.5733
genus LachnospiraceaeUCG010 id.11330	rs4576377	A	C	-0.0572001	0.0127043	6.72e-06	0.0716	0.00014695	20.2718
genus LachnospiraceaeUCG010 id.11330	rs2833528	C	T	-0.0562148	0.0127763	1.08e-05	0.0477	9.5899e-05	19.3594
genus LachnospiraceaeUCG010 id.11330	rs2153460	A	T	-0.0684038	0.0156562	1.25e-05	0.1213	0.000221882	19.0893
genus LachnospiraceaeUCG010 id.11330	rs17730011	G	A	-0.0702357	0.015706	7.75e-06	0.3161	0.000471446	19.9979
genus Lactobacillus id.1837	rs921925	A	C	0.0985077	0.0203229	1.25e-06	0.4274	0.000627027	23.4947
genus Lactobacillus id.1837	rs16861661	G	A	-0.183147	0.038148	1.58e-06	0.3569	0.000576914	23.0492
genus Lactobacillus id.1837	rs768253	T	G	-0.079195	0.0171791	4.03e-06	0.5676	0.000568792	21.2518
genus Lactobacillus id.1837	rs11674854	C	T	-0.0852686	0.0176504	1.36e-06	0.0497	0.000120204	23.3384
genus Lactobacillus id.1837	rs328312	T	A	0.0815092	0.0169441	1.51e-06	0.4473	0.00062387	23.1406
genus Lactobacillus id.1837	rs6092149	A	T	-0.0801344	0.017149	2.97e-06	0.4433	0.000587641	21.8355
genus Lactobacillus id.1837	rs75127669	C	A	0.139784	0.0310414	6.7e-06	0.0626	0.000129766	20.2783
genus Lactobacillus id.1837	rs77478751	A	G	-0.219886	0.0475759	3.8e-06	0.2157	0.000394079	21.3609
genus Lactobacillus id.1837	rs1530559	G	A	0.0804001	0.0178207	6.43e-06	0.0706	0.000145646	20.3545
genus Lactobacillus id.1837	rs62314653	C	A	0.187692	0.0394585	1.97e-06	0.3907	0.000587376	22.6262
genus Lactobacillus id.1837	rs7399658	G	A	-0.107134	0.0221883	1.38e-06	0.0537	0.000129193	23.3134
genus Lactobacillus id.1837	rs12693845	C	T	-0.0805447	0.0177429	5.64e-06	0.2624	0.000434952	20.6075
genus Lactococcus id.1851	rs34757988	G	C	0.122294	0.0228976	9.25e-08	0.2584	0.000596104	28.5252
genus Lactococcus id.1851	rs757872	G	C	0.140799	0.027582	3.31e-07	0.2217	0.000490335	26.0585
genus Lactococcus id.1851	rs123059	T	C	-0.13671	0.0274694	6.46e-07	0.2823	0.000547251	24.7686
genus Lactococcus id.1851	rs4766997	C	T	0.114599	0.023839	1.53e-06	0.0656	0.000154473	23.1093
genus Lactococcus id.1851	rs10417872	T	G	0.118306	0.024522	1.4e-06	0.0646	0.000153377	23.2756
genus Lactococcus id.1851	rs6674304	C	T	0.200758	0.0442121	5.6e-06	0.326	0.000494049	20.6187
genus Lactococcus id.1851	rs7992246	T	C	0.104232	0.0230786	6.29e-06	0.2962	0.000463711	20.3977
genus Lactococcus id.1851	rs55910161	C	T	0.146426	0.0307367	1.9e-06	0.1352	0.000289364	22.6946
genus Lactococcus id.1851	rs12621813	G	A	0.108423	0.0239978	6.24e-06	0.0686	0.000142229	20.4125
genus Lactococcus id.1851	rs2293361	C	T	-0.199221	0.0430969	3.79e-06	0.2058	0.000380877	21.3687
genus Lactococcus id.1851	rs17168302	G	A	0.191857	0.0424761	6.28e-06	0.3469	0.000504056	20.4016
genus Marvinbryantia id.2005	rs61884471	G	A	0.124426	0.0248431	5.49e-07	0.0527	0.000136566	25.0849
genus Marvinbryantia id.2005	rs2724813	A	G	-0.0840769	0.0167551	5.22e-07	0.4523	0.000680238	25.1803
genus Marvinbryantia id.2005	rs1187983	C	T	-0.0935456	0.0193174	1.28e-06	0.1223	0.000274505	23.4502
genus Marvinbryantia id.2005	rs2842896	C	T	-0.0649396	0.0131146	7.36e-07	0.4583	0.000663813	24.5192
genus Marvinbryantia id.2005	rs11645029	G	C	-0.060618	0.0131551	4.07e-06	0.0706	0.000151933	21.2331
genus Marvinbryantia id.2005	rs12963345	G	C	-0.059681	0.0132289	6.44e-06	0.2008	0.000356187	20.353
genus Marvinbryantia id.2005	rs2863363	A	G	0.0634861	0.0136323	3.21e-06	0.5278	0.000589449	21.688
genus Marvinbryantia id.2005	rs72948274	A	C	-0.126354	0.0272212	3.45e-06	0.3678	0.000546337	21.5459
genus Marvinbryantia id.2005	rs146541147	G	A	0.118845	0.0268423	9.53e-06	0.2624	0.000413752	19.6031
genus Marvinbryantia id.2005	rs11620597	T	C	0.119479	0.0271688	1.09e-05	0.0845	0.000163152	19.3395
genus Marvinbryantia id.2005	rs8006832	G	T	-0.0952415	0.0216699	1.11e-05	0.0577	0.000114534	19.317
genus Marvinbryantia id.2005	rs3125832	A	C	0.0679323	0.015012	6.03e-06	0.1113	0.00022088	20.4774
genus Methanobrevibacter id.123	rs76029318	T	C	0.222849	0.0454319	9.34e-07	0.4672	0.000653125	24.0602
genus Methanobrevibacter id.123	rs10202904	T	G	-0.112811	0.0239106	2.38e-06	0.341	0.000545497	22.2598
genus Methanobrevibacter id.123	rs894996	C	A	0.214213	0.0456045	2.64e-06	0.2853	0.000490604	22.0635
genus Methanobrevibacter id.123	rs11018665	A	T	0.113013	0.0254343	8.86e-06	0.3241	0.000471641	19.7433
genus Methanobrevibacter id.123	rs1334944	T	C	0.115197	0.0255492	6.52e-06	0.1779	0.000324231	20.3293
genus Methanobrevibacter id.123	rs6776814	T	C	-0.188956	0.0419905	6.8e-06	0.0895	0.000179951	20.2498
genus Methanobrevibacter id.123	rs4779844	G	C	0.109639	0.0247979	9.81e-06	0.0646	0.000128813	19.5478
genus Methanobrevibacter id.123	rs4802933	A	G	-0.135628	0.0308139	1.07e-05	0.0716	0.000140439	19.3735
genus Odoribacter id.952	rs503751	C	G	0.0618294	0.0118887	1.99e-07	0.3757	0.000691815	27.0474
genus Odoribacter id.952	rs77779484	G	A	-0.133489	0.0268526	6.65e-07	0.4066	0.000650229	24.7127
genus Odoribacter id.952	rs10423795	C	T	0.0550695	0.0121164	5.49e-06	0.0746	0.000155515	20.6573
genus Odoribacter id.952	rs6856150	G	A	0.0881922	0.0194146	5.56e-06	0.169	0.000316024	20.6349
genus Odoribacter id.952	rs10093869	A	G	-0.0577795	0.0125389	4.07e-06	0.3012	0.000487377	21.2337
genus Odoribacter id.952	rs4793970	A	G	-0.0576329	0.0129154	8.11e-06	0.5199	0.00054201	19.9125
genus Odoribacter id.952	rs74553962	T	G	0.121449	0.0264106	4.26e-06	0.1183	0.000240529	21.1461
genus Odoribacter id.952	rs28417404	A	G	-0.0726896	0.0161372	6.65e-06	0.0626	0.000129843	20.2903
genus Odoribacter id.952	rs16918425	A	T	0.0999781	0.0223785	7.91e-06	0.0586	0.000120075	19.9595
genus Olsenella id.822	rs1035588	A	G	-0.108148	0.0236848	4.97e-06	0.3827	0.000537138	20.8497
genus Olsenella id.822	rs62112538	C	T	-0.19943	0.0407033	9.6e-07	0.2117	0.000436885	24.0062
genus Olsenella id.822	rs35225860	A	G	-0.223604	0.0482391	3.56e-06	0.34	0.00052579	21.4862
genus Olsenella id.822	rs72691585	C	A	-0.249079	0.0520814	1.73e-06	0.0567	0.000133405	22.8722
genus Olsenella id.822	rs9460691	C	A	0.119966	0.0268645	7.98e-06	0.2863	0.00044435	19.9415
genus Olsenella id.822	rs17148768	G	A	0.140434	0.0295602	2.03e-06	0.4225	0.000600539	22.57
genus Olsenella id.822	rs61090148	A	G	-0.104783	0.0231343	5.92e-06	0.0805	0.000165595	20.5148
genus Olsenella id.822	rs7540303	C	T	0.108044	0.023638	4.86e-06	0.0686	0.00014557	20.892
genus Olsenella id.822	rs2759329	G	A	-0.111131	0.0237218	2.8e-06	0.4215	0.000583591	21.9471
genus Olsenella id.822	rs6046522	C	T	0.122938	0.0269928	5.25e-06	0.3469	0.0005125	20.7434
genus Olsenella id.822	rs8066522	G	A	-0.106529	0.0240379	9.35e-06	0.2167	0.000363545	19.64
genus Oscillibacter id.2063	rs234108	A	G	0.0749553	0.0152632	9.07e-07	0.0726	0.000177071	24.1164
genus Oscillibacter id.2063	rs36095275	C	T	-0.0752368	0.0156861	1.62e-06	0.2396	0.000457078	23.0054
genus Oscillibacter id.2063	rs11627628	T	C	0.143961	0.0290223	7.04e-07	0.2445	0.000495642	24.605
genus Oscillibacter id.2063	rs9393920	A	G	-0.0744662	0.0151081	8.27e-07	0.0944	0.000226484	24.294
genus Oscillibacter id.2063	rs133832	A	C	-0.0795527	0.0162411	9.67e-07	0.3131	0.000562715	23.9928
genus Oscillibacter id.2063	rs12649930	T	G	0.121589	0.0259612	2.82e-06	0.0616	0.000138273	21.935
genus Oscillibacter id.2063	rs75453768	G	T	0.12212	0.0268629	5.47e-06	0.1392	0.000270047	20.6665
genus Oscillibacter id.2063	rs16866406	A	G	0.0988765	0.0208795	2.18e-06	0.1044	0.00022866	22.4256
genus Oscillibacter id.2063	rs761240	T	G	-0.17664	0.0388812	5.54e-06	0.4801	0.000561796	20.6394
genus Oscillibacter id.2063	rs4506202	A	G	-0.0711323	0.0152261	2.99e-06	0.3618	0.000549556	21.8251
genus Oscillibacter id.2063	rs61883564	A	G	-0.101351	0.0221016	4.52e-06	0.5159	0.000572723	21.0287
genus Oscillibacter id.2063	rs16934185	A	G	-0.129568	0.028157	4.19e-06	0.1243	0.000251349	21.1748
genus Oscillibacter id.2063	rs12417956	C	G	0.0785431	0.0174075	6.42e-06	0.4592	0.000551334	20.3585
genus Oscillibacter id.2063	rs6901560	C	G	0.0855032	0.018693	4.78e-06	0.1988	0.000363407	20.9221
genus Oscillibacter id.2063	rs62206502	C	A	-0.0681423	0.0151349	6.72e-06	0.0865	0.000174675	20.271
genus Oscillibacter id.2063	rs137917150	T	A	-0.174992	0.0388394	6.62e-06	0.0666	0.000137615	20.2998
genus Oscillibacter id.2063	rs11990279	T	C	-0.0824934	0.0180457	4.85e-06	0.4354	0.000560207	20.8972
genus Oscillospira id.2064	rs12206468	G	A	-0.133016	0.0269733	8.17e-07	0.0636	0.000157938	24.3185
genus Oscillospira id.2064	rs73038677	T	A	-0.08321	0.0168666	8.08e-07	0.0726	0.000178703	24.3388
genus Oscillospira id.2064	rs1954532	T	C	-0.0826246	0.0175252	2.42e-06	0.2087	0.000400303	22.2277
genus Oscillospira id.2064	rs28889936	A	C	0.114051	0.0252838	6.46e-06	0.1083	0.000214284	20.3475
genus Oscillospira id.2064	rs751183	T	C	-0.0774322	0.0172216	6.92e-06	0.1471	0.000276593	20.2162
genus Oscillospira id.2064	rs8076323	A	G	0.0715392	0.0156539	4.88e-06	0.0696	0.000147487	20.8855
genus Oscillospira id.2064	rs72866977	A	C	-0.130569	0.0281674	3.56e-06	0.1819	0.000348703	21.4875
genus Oscillospira id.2064	rs62422654	C	T	0.0898456	0.0198088	5.74e-06	0.2455	0.000415545	20.572
genus Oscillospira id.2064	rs12925026	T	C	0.13559	0.030678	9.88e-06	0.2575	0.000407293	19.5345
genus Oxalobacter id.2978	rs4428215	G	A	0.130293	0.0242237	7.5e-08	0.1531	0.000409069	28.9307
genus Oxalobacter id.2978	rs736744	C	T	0.117882	0.0211262	2.41e-08	0.0765	0.000239872	31.1352
genus Oxalobacter id.2978	rs6000536	C	T	-0.130992	0.0253804	2.45e-07	0.0716	0.000193095	26.6374
genus Oxalobacter id.2978	rs36057338	G	T	0.207847	0.0421439	8.15e-07	0.0596	0.000148665	24.323
genus Oxalobacter id.2978	rs6071435	T	A	-0.105512	0.021489	9.1e-07	0.1382	0.000313127	24.1088
genus Oxalobacter id.2978	rs12002250	A	C	0.217122	0.0466317	3.22e-06	0.0755	0.000165018	21.6793
genus Oxalobacter id.2978	rs1569853	T	C	-0.138078	0.0296981	3.33e-06	0.0785	0.000170523	21.6166
genus Oxalobacter id.2978	rs11108500	A	G	-0.199099	0.0427327	3.17e-06	0.2604	0.000455918	21.7079
genus Oxalobacter id.2978	rs10464997	G	A	0.137691	0.0294804	3e-06	0.2107	0.000395624	21.8145
genus Oxalobacter id.2978	rs111966731	T	C	0.213114	0.047162	6.22e-06	0.3638	0.000515381	20.4193
genus Oxalobacter id.2978	rs6993398	G	A	0.127217	0.0278855	5.06e-06	0.1531	0.000294289	20.813
genus Oxalobacter id.2978	rs3862635	C	T	-0.172142	0.0394026	1.25e-05	0.4155	0.000505487	19.0864
genus Parabacteroides id.954	rs60884758	C	T	-0.0702667	0.0142249	7.82e-07	0.0467	0.000118462	24.4006
genus Parabacteroides id.954	rs3860755	G	C	0.0558784	0.0116625	1.66e-06	0.0666	0.000155625	22.9566
genus Parabacteroides id.954	rs4236095	G	A	0.0761961	0.0157042	1.22e-06	0.0348	8.6231e-05	23.5416
genus Parabacteroides id.954	rs115602804	G	A	0.10308	0.0222736	3.69e-06	0.4274	0.000571592	21.4176
genus Parabacteroides id.954	rs114567323	T	C	0.186478	0.0405199	4.18e-06	0.3082	0.000492448	21.1795
genus Parabacteroides id.954	rs7298818	C	T	0.0888832	0.0200902	9.68e-06	0.1252	0.000233784	19.5736
genus Parabacteroides id.954	rs6657302	T	C	-0.10452	0.0225521	3.58e-06	0.165	0.000322718	21.4794
genus Parabacteroides id.954	rs11965579	G	C	0.162824	0.0381863	2.01e-05	0.0517	9.72048e-05	18.1811
genus Parabacteroides id.954	rs17141986	G	C	0.0500303	0.0111459	7.17e-06	0.1282	0.000245567	20.1481
genus Parabacteroides id.954	rs72893646	A	T	-0.0715594	0.0156668	4.93e-06	0.0765	0.000160732	20.8629
genus Paraprevotella id.962	rs2081023	A	G	-0.122561	0.0236507	2.19e-07	0.4185	0.000712672	26.8543
genus Paraprevotella id.962	rs9900242	A	G	-0.0852967	0.0175212	1.13e-06	0.0646	0.00015617	23.6994
genus Paraprevotella id.962	rs9602779	A	C	-0.106692	0.0220264	1.27e-06	0.1392	0.000306584	23.4627
genus Paraprevotella id.962	rs140997932	T	C	-0.162376	0.0354178	4.55e-06	0.1879	0.000349756	21.0183
genus Paraprevotella id.962	rs145020347	A	G	-0.12465	0.0262323	2.02e-06	0.0596	0.000138007	22.5793
genus Paraprevotella id.962	rs4767113	C	T	0.0882466	0.018382	1.58e-06	0.1024	0.000231008	23.0469
genus Paraprevotella id.962	rs3008582	T	C	0.10572	0.0227246	3.28e-06	0.1322	0.000270773	21.6433
genus Paraprevotella id.962	rs4756632	G	T	-0.138905	0.0289897	1.65e-06	0.3459	0.00056647	22.9589
genus Paraprevotella id.962	rs10842464	T	C	-0.0758215	0.0172568	1.11e-05	0.0934	0.000178262	19.3048
genus Paraprevotella id.962	rs3801748	G	A	0.0779721	0.0171691	5.59e-06	0.2873	0.000460527	20.6244
genus Paraprevotella id.962	rs7240324	T	G	-0.10229	0.0226948	6.57e-06	0.1909	0.000342181	20.315
genus Paraprevotella id.962	rs17109926	A	G	-0.0988335	0.0216172	4.83e-06	0.173	0.000326131	20.9031
genus Paraprevotella id.962	rs17785622	A	G	0.248065	0.0524304	2.23e-06	0.3608	0.000562989	22.3855
genus Parasutterella id.2892	rs2387977	T	C	-0.0681778	0.0134756	4.21e-07	0.2724	0.000553252	25.5972
genus Parasutterella id.2892	rs7572229	G	A	0.066273	0.0132736	5.95e-07	0.3141	0.000585674	24.9285
genus Parasutterella id.2892	rs35414597	T	A	-0.0684946	0.0142143	1.44e-06	0.2147	0.000426932	23.2199
genus Parasutterella id.2892	rs6828768	C	T	0.0636852	0.0132645	1.58e-06	0.1571	0.000332872	23.0512
genus Parasutterella id.2892	rs10899911	A	G	-0.0717102	0.0148151	1.3e-06	0.4583	0.000634292	23.4288
genus Parasutterella id.2892	rs7303158	C	T	0.0646859	0.0134256	1.45e-06	0.0775	0.000180989	23.2141
genus Parasutterella id.2892	rs78383039	T	C	-0.146315	0.0297119	8.46e-07	0.339	0.000592578	24.2501
genus Parasutterella id.2892	rs35055552	T	C	0.109554	0.0235433	3.27e-06	0.0964	0.000205688	21.6533
genus Parasutterella id.2892	rs2090816	A	C	0.0840967	0.0177315	2.11e-06	0.0497	0.000115855	22.494
genus Parasutterella id.2892	rs1403396	A	T	-0.0756729	0.0159035	1.95e-06	0.2734	0.00049048	22.6411
genus Parasutterella id.2892	rs55877868	A	C	-0.104458	0.0228089	4.66e-06	0.5	0.000571798	20.9735
genus Parasutterella id.2892	rs8039785	T	G	0.0618345	0.0133	3.33e-06	0.4423	0.00058144	21.6151
genus Parasutterella id.2892	rs823424	G	A	-0.0713448	0.0156958	5.48e-06	0.3757	0.000528472	20.6613
genus Parasutterella id.2892	rs7311004	T	C	-0.0617522	0.0136438	6.01e-06	0.4901	0.000558254	20.4848
genus Parasutterella id.2892	rs62273907	A	G	0.229468	0.0502262	4.91e-06	0.0666	0.0001415	20.873
genus Parasutterella id.2892	rs6809952	G	A	-0.0684957	0.0150892	5.64e-06	0.4523	0.000556669	20.6062
genus Parasutterella id.2892	rs11715853	G	A	-0.0662952	0.0146114	5.7e-06	0.2097	0.00037205	20.5864
genus Peptococcus id.2037	rs75754569	C	G	0.181434	0.0319429	1.35e-08	0.2207	0.000605101	32.2619
genus Peptococcus id.2037	rs77681628	C	T	0.200307	0.0387328	2.32e-07	0.0676	0.00018383	26.7446
genus Peptococcus id.2037	rs10031059	T	C	-0.121167	0.0225844	8.09e-08	0.0775	0.000224412	28.7838
genus Peptococcus id.2037	rs6918730	G	A	0.135311	0.0289742	3.01e-06	0.0666	0.000147847	21.8092
genus Peptococcus id.2037	rs413827	G	A	0.110229	0.0237523	3.47e-06	0.4742	0.000585592	21.5369
genus Peptococcus id.2037	rs2054133	G	A	0.0895433	0.0188332	1.99e-06	0.0616	0.000142501	22.6058
genus Peptococcus id.2037	rs11001941	G	A	-0.195611	0.0392217	6.12e-07	0.1282	0.000303159	24.8734
genus Peptococcus id.2037	rs7033353	T	G	0.090152	0.018995	2.07e-06	0.2127	0.000411349	22.5254
genus Peptococcus id.2037	rs5770862	T	C	0.162018	0.0356813	5.61e-06	0.0666	0.000139771	20.6179
genus Peptococcus id.2037	rs34282744	G	C	0.191797	0.0399832	1.61e-06	0.0974	0.000220605	23.0107
genus Peptococcus id.2037	rs72850165	T	C	-0.134304	0.0300423	7.8e-06	0.4195	0.000530733	19.9853
genus Peptococcus id.2037	rs11030569	A	T	-0.17402	0.0374133	3.3e-06	0.1083	0.000227837	21.6345
genus Peptococcus id.2037	rs7766680	G	C	0.0976832	0.0214155	5.08e-06	0.1173	0.000234923	20.8058
genus Peptococcus id.2037	rs74592222	G	A	0.137957	0.0302965	5.27e-06	0.1103	0.000221898	20.7349
genus Peptococcus id.2037	rs36121075	A	G	-0.14067	0.030628	4.37e-06	0.2485	0.000429588	21.0944
genus Peptococcus id.2037	rs12069354	C	T	0.16763	0.03795	1e-05	0.0586	0.000117376	19.5109
genus Phascolarctobacterium id.2168	rs75882962	T	C	0.0968661	0.0190575	3.72e-07	0.2097	0.000466909	25.8352
genus Phascolarctobacterium id.2168	rs56157888	A	C	0.0954864	0.0193976	8.54e-07	0.3469	0.000598687	24.2318
genus Phascolarctobacterium id.2168	rs56069061	G	A	-0.111306	0.0230694	1.4e-06	0.1998	0.00040587	23.2789
genus Phascolarctobacterium id.2168	rs74540770	G	A	-0.121014	0.0258621	2.88e-06	0.0944	0.00020412	21.8951
genus Phascolarctobacterium id.2168	rs76124218	C	G	-0.159361	0.0344532	3.74e-06	0.1014	0.000212589	21.3946
genus Phascolarctobacterium id.2168	rs6427992	G	C	-0.0652458	0.0137508	2.09e-06	0.17	0.000346422	22.5137
genus Phascolarctobacterium id.2168	rs12618201	A	G	0.0641657	0.0138202	3.44e-06	0.3926	0.000560575	21.5565
genus Phascolarctobacterium id.2168	rs74847270	A	G	-0.104889	0.0230998	5.61e-06	0.0646	0.000135864	20.6179
genus Phascolarctobacterium id.2168	rs1264476	T	G	0.0767335	0.0166041	3.81e-06	0.0875	0.000185955	21.3569
genus Phascolarctobacterium id.2168	rs28525131	G	A	-0.118657	0.0269048	1.03e-05	0.167	0.000295066	19.4503
genus Phascolarctobacterium id.2168	rs7982713	G	A	0.0726922	0.0163201	8.42e-06	0.0517	0.000106071	19.8395
genus Phascolarctobacterium id.2168	rs11929846	T	C	-0.0697199	0.0157969	1.02e-05	0.2286	0.000374589	19.4791
genus Prevotella7 id.11182	rs430270	A	C	0.139155	0.0297055	2.81e-06	0.0755	0.000167036	21.9444
genus Prevotella7 id.11182	rs57404562	C	A	0.155486	0.0316057	8.67e-07	0.2624	0.000510823	24.2022
genus Prevotella7 id.11182	rs9959718	G	A	0.133012	0.0275361	1.36e-06	0.0785	0.000184065	23.3333
genus Prevotella7 id.11182	rs9608249	A	G	-0.158213	0.0336317	2.55e-06	0.1402	0.000290914	22.1304
genus Prevotella7 id.11182	rs2240542	C	T	0.12085	0.0261776	3.9e-06	0.2575	0.000444362	21.3124
genus Prevotella7 id.11182	rs2918132	C	T	-0.114648	0.0254916	6.88e-06	0.3678	0.000512909	20.2275
genus Prevotella7 id.11182	rs16937247	G	C	0.146098	0.0351529	3.24e-05	0.2008	0.000302284	17.2729
genus Prevotella7 id.11182	rs118038478	A	G	0.205676	0.0468917	1.15e-05	0.1799	0.000309529	19.2386
genus Prevotella7 id.11182	rs12124567	A	G	-0.121281	0.0275017	1.03e-05	0.1849	0.000319629	19.4477
genus Prevotella7 id.11182	rs12195431	T	C	0.196528	0.0442322	8.87e-06	0.2734	0.000427657	19.7411
genus Prevotella7 id.11182	rs9426434	T	C	-0.123657	0.0278514	9e-06	0.171	0.000304737	19.7126
genus Prevotella7 id.11182	rs79263163	A	C	-0.143982	0.031501	4.86e-06	0.2495	0.000426599	20.8914
genus Prevotella9 id.11183	rs111509883	T	C	0.171131	0.0347624	8.53e-07	0.0328	8.3841e-05	24.2346
genus Prevotella9 id.11183	rs2683313	A	G	-0.0724576	0.0151603	1.76e-06	0.0845	0.000192708	22.843
genus Prevotella9 id.11183	rs117271932	A	G	0.208089	0.0440393	2.3e-06	0.2177	0.000414647	22.3263
genus Prevotella9 id.11183	rs10512344	C	G	0.247373	0.0544087	5.45e-06	0.0825	0.000170631	20.6713
genus Prevotella9 id.11183	rs9428102	A	G	-0.0778844	0.0176068	9.71e-06	0.0467	9.49987e-05	19.5677
genus Prevotella9 id.11183	rs746764	T	C	-0.0915772	0.0193245	2.15e-06	0.1571	0.000324296	22.4573
genus Prevotella9 id.11183	rs16966465	G	C	0.0743348	0.0165291	6.88e-06	0.2187	0.000376865	20.225
genus Prevotella9 id.11183	rs2104588	T	C	0.105558	0.023773	8.98e-06	0.2346	0.000386069	19.7159
genus Prevotella9 id.11183	rs11199734	A	T	0.0770209	0.0169462	5.49e-06	0.1193	0.000236685	20.6572
genus Prevotella9 id.11183	rs7232121	G	C	0.0671292	0.014423	3.25e-06	0.1789	0.000347017	21.6628
genus Prevotella9 id.11183	rs11685699	C	T	-0.141357	0.0295665	1.74e-06	0.3082	0.000531474	22.858
genus Prevotella9 id.11183	rs9613013	G	A	0.0917591	0.0202697	5.99e-06	0.3638	0.00051724	20.493
genus Prevotella9 id.11183	rs2495052	A	G	0.0838978	0.0188523	8.58e-06	0.4791	0.000538993	19.8049
genus Prevotella9 id.11183	rs72815774	T	C	-0.176186	0.0393068	7.38e-06	0.1352	0.000256171	20.0913
genus Prevotella9 id.11183	rs4968431	G	T	0.0640113	0.0144162	8.99e-06	0.0706	0.000141074	19.7156
genus Prevotella9 id.11183	rs7976209	T	C	-0.0870786	0.0197951	1.09e-05	0.173	0.00030192	19.3513
genus Prevotella9 id.11183	rs12648235	T	C	0.0785902	0.0177676	9.72e-06	0.167	0.000296807	19.5651
genus Prevotella9 id.11183	rs1304512	G	A	0.0761593	0.0165885	4.41e-06	0.2366	0.000415174	21.0782
genus Prevotella9 id.11183	rs7237249	C	T	-0.0823764	0.0182126	6.1e-06	0.1451	0.000276742	20.4579
genus RikenellaceaeRC9gutgroup id.11191	rs2900503	G	T	-0.172329	0.0326671	1.33e-07	0.325	0.000665753	27.8289
genus RikenellaceaeRC9gutgroup id.11191	rs17582787	A	G	-0.157739	0.0339924	3.48e-06	0.1412	0.000284756	21.5335
genus RikenellaceaeRC9gutgroup id.11191	rs7113155	G	C	0.114423	0.0247798	3.88e-06	0.1292	0.000261601	21.322
genus RikenellaceaeRC9gutgroup id.11191	rs4270579	G	A	-0.118021	0.0271041	1.33e-05	0.1789	0.000303729	18.9605
genus RikenellaceaeRC9gutgroup id.11191	rs2998141	T	C	-0.136346	0.0293073	3.28e-06	0.171	0.000334594	21.644
genus RikenellaceaeRC9gutgroup id.11191	rs4717843	G	T	-0.119376	0.0260548	4.61e-06	0.2217	0.000395004	20.9922
genus RikenellaceaeRC9gutgroup id.11191	rs9887954	G	A	-0.114849	0.0249013	3.98e-06	0.3042	0.000491007	21.2723
genus RikenellaceaeRC9gutgroup id.11191	rs7193937	G	C	0.124153	0.027741	7.63e-06	0.3618	0.000504345	20.0296
genus RikenellaceaeRC9gutgroup id.11191	rs80309088	G	A	0.17405	0.0383423	5.64e-06	0.4523	0.000556661	20.6059
genus RikenellaceaeRC9gutgroup id.11191	rs12501673	A	G	0.116395	0.0262253	9.07e-06	0.2893	0.000441666	19.6983
genus RikenellaceaeRC9gutgroup id.11191	rs17032291	T	C	-0.169579	0.0368251	4.13e-06	0.165	0.000318607	21.2057
genus RikenellaceaeRC9gutgroup id.11191	rs2074881	T	C	-0.142236	0.032391	1.13e-05	0.1292	0.000236582	19.2828
genus RikenellaceaeRC9gutgroup id.11191	rs7712231	A	G	0.156284	0.0350462	8.22e-06	0.4364	0.000533375	19.8859
genus Romboutsia id.11347	rs61841503	G	A	0.092888	0.0171454	6.04e-08	0.3479	0.000726144	29.351
genus Romboutsia id.11347	rs10279978	A	G	-0.0622202	0.0127675	1.1e-06	0.1551	0.000339388	23.7492
genus Romboutsia id.11347	rs16843578	C	T	-0.0875276	0.0196779	8.67e-06	0.0358	7.44758e-05	19.7849
genus Romboutsia id.11347	rs77702691	A	G	-0.094406	0.0208544	5.99e-06	0.0825	0.000169158	20.4928
genus Romboutsia id.11347	rs75987356	G	A	-0.129578	0.0280454	3.83e-06	0.0636	0.00013864	21.3472
genus Romboutsia id.11347	rs75200530	T	G	-0.190644	0.0421065	5.96e-06	0.4145	0.00054254	20.4998
genus Romboutsia id.11347	rs9567264	C	T	0.0580018	0.0127495	5.38e-06	0.1372	0.000267174	20.6966
genus Romboutsia id.11347	rs34302036	A	G	0.0550261	0.0120835	5.27e-06	0.166	0.000313083	20.7374
genus Romboutsia id.11347	rs7109293	A	G	0.0919112	0.0205738	7.92e-06	0.0924	0.000182517	19.9575
genus Romboutsia id.11347	rs114398731	G	C	-0.131039	0.0293815	8.2e-06	0.0467	9.65664e-05	19.8907
genus Romboutsia id.11347	rs28603357	T	C	-0.214911	0.0474739	5.98e-06	0.0686	0.00014279	20.4931
genus Romboutsia id.11347	rs11221428	T	C	-0.0726779	0.0158263	4.39e-06	0.1024	0.000211377	21.0885
genus Romboutsia id.11347	rs9389266	T	G	0.0722815	0.0162353	8.5e-06	0.169	0.000303564	19.8213
genus Romboutsia id.11347	rs62504452	A	G	-0.0710048	0.0156654	5.83e-06	0.3201	0.000487587	20.5443
genus Roseburia id.2012	rs2034589	G	C	0.0629765	0.0123489	3.4e-07	0.0487	0.000131394	26.0076
genus Roseburia id.2012	rs116270582	T	A	-0.153844	0.0329324	2.99e-06	0.1252	0.00026065	21.823
genus Roseburia id.2012	rs2160994	T	C	0.0550687	0.0112481	9.79e-07	0.1909	0.000403728	23.969
genus Roseburia id.2012	rs16910295	T	C	-0.0980434	0.020957	2.89e-06	0.0606	0.000135873	21.8867
genus Roseburia id.2012	rs12740451	T	C	0.0697527	0.0153607	5.6e-06	0.2276	0.000395315	20.6205
genus Roseburia id.2012	rs6445851	G	A	-0.0497336	0.0108158	4.26e-06	0.3797	0.000543067	21.1437
genus Roseburia id.2012	rs9300744	C	T	-0.0588452	0.0126228	3.13e-06	0.4602	0.000588737	21.7326
genus Roseburia id.2012	rs2943022	T	C	0.0493786	0.0106763	3.75e-06	0.1203	0.000246867	21.3911
genus Roseburia id.2012	rs6930661	C	T	-0.0961587	0.0204975	2.72e-06	0.1571	0.000317804	22.0078
genus Roseburia id.2012	rs4748237	G	C	0.0488326	0.0106404	4.45e-06	0.4046	0.000553308	21.0621
genus Roseburia id.2012	rs147990086	A	G	-0.0578936	0.01324	1.23e-05	0.0775	0.000149068	19.1199
genus Roseburia id.2012	rs329182	T	C	0.0690327	0.0152884	6.32e-06	0.0865	0.000175687	20.3885
genus Roseburia id.2012	rs302266	T	C	-0.0777312	0.0172985	7.01e-06	0.4006	0.000528726	20.1917
genus Roseburia id.2012	rs75326254	C	T	-0.104628	0.0230897	5.86e-06	0.0755	0.000156294	20.5332
genus Roseburia id.2012	rs55858165	A	C	0.179284	0.0404954	9.54e-06	0.0636	0.000127298	19.6008
genus Roseburia id.2012	rs57466170	C	T	0.0741405	0.0171601	1.56e-05	0.0586	0.000112299	18.6669
genus Roseburia id.2012	rs78753150	A	C	0.0968739	0.0214067	6.03e-06	0.2386	0.000405722	20.4793
genus Ruminiclostridium5 id.11355	rs243585	C	G	-0.0585939	0.0121017	1.29e-06	0.3151	0.000551721	23.443
genus Ruminiclostridium5 id.11355	rs2286384	G	C	-0.0518814	0.0107482	1.39e-06	0.1372	0.000300777	23.2997
genus Ruminiclostridium5 id.11355	rs79968837	A	G	-0.0950311	0.0193507	9.06e-07	0.4801	0.000656475	24.1177
genus Ruminiclostridium5 id.11355	rs2482038	C	A	0.0518991	0.0108777	1.83e-06	0.0805	0.000183749	22.7639
genus Ruminiclostridium5 id.11355	rs113753996	T	C	0.0820689	0.0174463	2.55e-06	0.501	0.000603284	22.1285
genus Ruminiclostridium5 id.11355	rs1492620	T	C	-0.0830505	0.0180073	3.99e-06	0.3012	0.000488232	21.271
genus Ruminiclostridium5 id.11355	rs2791343	T	C	0.051717	0.0113369	5.07e-06	0.4384	0.000558738	20.8104
genus Ruminiclostridium5 id.11355	rs10827477	A	G	-0.0547387	0.0115163	2e-06	0.34	0.000552857	22.5922
genus Ruminiclostridium5 id.11355	rs6121460	G	A	0.0932955	0.0199206	2.82e-06	0.3181	0.000518838	21.934
genus Ruminiclostridium5 id.11355	rs2801960	C	G	0.0520975	0.0115111	6.02e-06	0.4533	0.000553559	20.4832
genus Ruminiclostridium5 id.11355	rs8053158	A	G	-0.0740543	0.0159151	3.27e-06	0.0924	0.000198006	21.6512
genus Ruminiclostridium5 id.11355	rs1223978	T	C	0.0484169	0.0108254	7.73e-06	0.0805	0.000161467	20.0034
genus Ruminiclostridium5 id.11355	rs73002572	G	C	0.181548	0.0414078	1.16e-05	0.0547	0.000108393	19.2227
genus Ruminiclostridium5 id.11355	rs2833828	G	A	0.0489617	0.0108702	6.66e-06	0.0686	0.00014136	20.2879
genus Ruminiclostridium5 id.11355	rs4955951	A	G	-0.0713749	0.0165826	1.68e-05	0.1203	0.000213804	18.5261
genus Ruminiclostridium6 id.11356	rs1756364	G	T	0.0999189	0.0197169	4.03e-07	0.0855	0.000218978	25.6815
genus Ruminiclostridium6 id.11356	rs71414120	T	G	0.200894	0.0406434	7.7e-07	0.0358	9.19677e-05	24.4317
genus Ruminiclostridium6 id.11356	rs61060922	T	G	0.15913	0.0322283	7.91e-07	0.2883	0.000545505	24.3796
genus Ruminiclostridium6 id.11356	rs79968172	G	A	0.11614	0.0243083	1.77e-06	0.1213	0.000265327	22.8271
genus Ruminiclostridium6 id.11356	rs77193512	A	G	0.0736533	0.0153163	1.52e-06	0.0795	0.000184542	23.1246
genus Ruminiclostridium6 id.11356	rs11992182	A	C	0.0625299	0.0137876	5.75e-06	0.4702	0.000558761	20.5684
genus Ruminiclostridium6 id.11356	rs72991535	T	G	0.135604	0.0295174	4.35e-06	0.1511	0.000295215	21.1051
genus Ruminiclostridium6 id.11356	rs663262	T	C	-0.13498	0.0310715	1.4e-05	0.0447	8.78813e-05	18.872
genus Ruminiclostridium6 id.11356	rs9555756	A	C	-0.0804138	0.0176692	5.34e-06	0.0517	0.000110738	20.7123
genus Ruminiclostridium6 id.11356	rs792058	G	A	0.0554234	0.0125423	9.92e-06	0.0795	0.00015583	19.5268
genus Ruminiclostridium6 id.11356	rs10829821	T	C	-0.097606	0.0216072	6.26e-06	0.0765	0.000157211	20.4058
genus Ruminiclostridium6 id.11356	rs67479537	T	C	0.118994	0.026487	7.04e-06	0.0596	0.00012336	20.183
genus Ruminiclostridium6 id.11356	rs1871858	C	G	-0.105422	0.0237274	8.87e-06	0.3181	0.000466952	19.7404
genus Ruminiclostridium6 id.11356	rs116969552	A	G	-0.166823	0.0376681	9.48e-06	0.167	0.000297547	19.6139
genus Ruminiclostridium6 id.11356	rs2548459	C	T	0.0554866	0.0122755	6.18e-06	0.4274	0.000545277	20.4315
genus Ruminiclostridium6 id.11356	rs73176030	T	C	0.058665	0.013208	8.93e-06	0.0557	0.000113157	19.7282
genus Ruminiclostridium6 id.11356	rs35362464	C	A	0.0720077	0.0165387	1.34e-05	0.1243	0.000225016	18.9564
genus Ruminiclostridium9 id.11357	rs57665991	C	G	-0.0641507	0.0123339	1.98e-07	0.2386	0.000535943	27.0523
genus Ruminiclostridium9 id.11357	rs12040548	G	T	0.0570422	0.0122359	3.13e-06	0.0915	0.000197014	21.733
genus Ruminiclostridium9 id.11357	rs115044523	G	A	-0.0980026	0.0202616	1.32e-06	0.3111	0.00054678	23.3951
genus Ruminiclostridium9 id.11357	rs12419854	T	A	-0.0727975	0.0155594	2.89e-06	0.1779	0.000349122	21.89
genus Ruminiclostridium9 id.11357	rs6082461	A	C	0.0586425	0.0131004	7.59e-06	0.4503	0.000540896	20.0381
genus Ruminiclostridium9 id.11357	rs113048721	C	G	0.0600735	0.0132737	6.02e-06	0.2386	0.000405783	20.4823
genus Ruminiclostridium9 id.11357	rs918449	A	G	-0.0950908	0.0197177	1.42e-06	0.2068	0.000416034	23.2576
genus Ruminiclostridium9 id.11357	rs73592673	A	T	-0.081629	0.0169515	1.47e-06	0.4145	0.000613701	23.1886
genus Ruminiclostridium9 id.11357	rs79082720	C	G	0.0928576	0.0204871	5.83e-06	0.1471	0.00028107	20.5434
genus Ruminiclostridium9 id.11357	rs74303178	T	C	0.0532742	0.0119274	7.95e-06	0.3201	0.000473485	19.9501
genus Ruminiclostridium9 id.11357	rs13033315	T	A	0.0511195	0.0111418	4.47e-06	0.0905	0.00018895	21.0506
genus Ruminiclostridium9 id.11357	rs9809789	C	T	-0.0717454	0.0159673	7.01e-06	0.0954	0.000190003	20.1894
genus Ruminiclostridium9 id.11357	rs9522712	T	C	0.0699728	0.0154939	6.3e-06	0.0696	0.000144028	20.3956
genus Ruminiclostridium9 id.11357	rs78191726	T	C	0.0944998	0.0210206	6.94e-06	0.1451	0.000273392	20.2103
genus Ruminiclostridium9 id.11357	rs7137760	C	T	0.050797	0.0112182	5.95e-06	0.168	0.000312529	20.5035
genus RuminococcaceaeNK4A214group id.11358	rs5994253	A	G	-0.0811302	0.0157621	2.64e-07	0.3907	0.00068777	26.4934
genus RuminococcaceaeNK4A214group id.11358	rs136761	G	A	-0.0587521	0.0119155	8.19e-07	0.0408	0.000103759	24.3122
genus RuminococcaceaeNK4A214group id.11358	rs11586410	G	A	-0.0863422	0.0169937	3.76e-07	0.1342	0.000327093	25.8149
genus RuminococcaceaeNK4A214group id.11358	rs34576931	G	C	-0.0873312	0.0194886	7.42e-06	0.3658	0.000508017	20.0806
genus RuminococcaceaeNK4A214group id.11358	rs114244418	C	G	-0.175266	0.0372779	2.58e-06	0.4513	0.000596931	22.1051
genus RuminococcaceaeNK4A214group id.11358	rs4814689	C	T	-0.1083	0.0230708	2.68e-06	0.3052	0.000509575	22.036
genus RuminococcaceaeNK4A214group id.11358	rs73158814	C	G	-0.109257	0.0227458	1.56e-06	0.4294	0.000616483	23.0726
genus RuminococcaceaeNK4A214group id.11358	rs12731	A	G	-0.0527684	0.0115053	4.51e-06	0.0775	0.000164002	21.0353
genus RuminococcaceaeNK4A214group id.11358	rs7573569	T	C	0.107739	0.0233638	4e-06	0.0915	0.000192766	21.2645
genus RuminococcaceaeNK4A214group id.11358	rs147475196	A	G	-0.133769	0.0295196	5.86e-06	0.0656	0.000137263	20.5347
genus RuminococcaceaeNK4A214group id.11358	rs62027366	T	C	0.0615389	0.0137612	7.75e-06	0.0666	0.000135569	19.9981
genus RuminococcaceaeNK4A214group id.11358	rs12642039	T	C	-0.0553003	0.0119397	3.63e-06	0.1461	0.000291845	21.4519
genus RuminococcaceaeNK4A214group id.11358	rs35559912	T	C	-0.0925071	0.0203674	5.57e-06	0.2296	0.000397922	20.6291
genus RuminococcaceaeNK4A214group id.11358	rs13087692	T	G	0.0574623	0.012594	5.05e-06	0.0497	0.000107223	20.8181
genus RuminococcaceaeNK4A214group id.11358	rs6681678	C	T	-0.100174	0.024	2.99e-05	0.0736	0.000129537	17.4216
genus RuminococcaceaeNK4A214group id.11358	rs11241747	C	T	0.0533858	0.0120035	8.69e-06	0.0716	0.00014339	19.7806
genus RuminococcaceaeUCG002 id.11360	rs77564310	A	C	-0.0713093	0.0140855	4.14e-07	0.1382	0.000332883	25.6298
genus RuminococcaceaeUCG002 id.11360	rs55793120	T	C	0.137396	0.027414	5.39e-07	0.1829	0.000409378	25.1191
genus RuminococcaceaeUCG002 id.11360	rs10927423	C	A	-0.0713617	0.0147712	1.36e-06	0.0527	0.000127065	23.3398
genus RuminococcaceaeUCG002 id.11360	rs67746927	C	G	-0.054237	0.0110357	8.89e-07	0.1322	0.000302184	24.1541
genus RuminococcaceaeUCG002 id.11360	rs116974815	C	A	-0.189731	0.0396566	1.72e-06	0.1074	0.000239296	22.8899
genus RuminococcaceaeUCG002 id.11360	rs7155595	C	A	0.0569929	0.0116986	1.11e-06	0.0577	0.000140724	23.734
genus RuminococcaceaeUCG002 id.11360	rs7120052	A	C	0.0624796	0.0135523	4.02e-06	0.2813	0.000468595	21.2544
genus RuminococcaceaeUCG002 id.11360	rs10916131	C	T	-0.069333	0.0146753	2.31e-06	0.4175	0.000591954	22.3205
genus RuminococcaceaeUCG002 id.11360	rs79016051	C	T	-0.0887747	0.0189424	2.78e-06	0.0865	0.000189262	21.9638
genus RuminococcaceaeUCG002 id.11360	rs12463378	A	G	-0.0522061	0.0112086	3.2e-06	0.4583	0.00058732	21.6938
genus RuminococcaceaeUCG002 id.11360	rs11750293	G	T	-0.0578304	0.0120512	1.6e-06	0.2664	0.000490765	23.0276
genus RuminococcaceaeUCG002 id.11360	rs2265670	C	G	-0.0512404	0.0109287	2.75e-06	0.0507	0.00011538	21.9831
genus RuminococcaceaeUCG002 id.11360	rs15256	C	T	0.0732376	0.016834	1.36e-05	0.0885	0.000166504	18.9275
genus RuminococcaceaeUCG002 id.11360	rs882348	A	G	-0.0799946	0.0178618	7.52e-06	0.1213	0.000233132	20.0572
genus RuminococcaceaeUCG002 id.11360	rs72874194	G	C	-0.0770289	0.016725	4.11e-06	0.3449	0.000522647	21.2118
genus RuminococcaceaeUCG002 id.11360	rs6793778	C	T	-0.0558706	0.0125258	8.18e-06	0.4414	0.000534958	19.8955
genus RuminococcaceaeUCG002 id.11360	rs7342369	C	A	-0.0527803	0.0116023	5.39e-06	0.2624	0.000436786	20.6944
genus RuminococcaceaeUCG002 id.11360	rs10964441	G	A	-0.14906	0.034486	1.54e-05	0.1759	0.000295334	18.6826
genus RuminococcaceaeUCG002 id.11360	rs11607472	A	G	-0.0780229	0.0176325	9.65e-06	0.3091	0.000455997	19.5802
genus RuminococcaceaeUCG002 id.11360	rs7249614	A	G	-0.0492778	0.0110807	8.7e-06	0.3847	0.000510517	19.7775
genus RuminococcaceaeUCG002 id.11360	rs76847269	A	G	0.163508	0.0356151	4.41e-06	0.0994	0.000205759	21.0771
genus RuminococcaceaeUCG002 id.11360	rs6542556	A	G	0.050974	0.011406	7.86e-06	0.3231	0.000476345	19.9724
genus RuminococcaceaeUCG002 id.11360	rs57079348	T	G	-0.076573	0.017282	9.39e-06	0.0567	0.000114506	19.632
genus RuminococcaceaeUCG002 id.11360	rs56030423	G	A	-0.0982874	0.0216344	5.54e-06	0.1789	0.00033063	20.6398
genus RuminococcaceaeUCG002 id.11360	rs362417	G	C	-0.054863	0.0120984	5.77e-06	0.0905	0.00018458	20.5638
genus RuminococcaceaeUCG002 id.11360	rs113147300	A	G	-0.075842	0.0164562	4.05e-06	0.1064	0.000220229	21.2403
genus RuminococcaceaeUCG003 id.11361	rs73341549	T	C	-0.169857	0.0318768	9.9e-08	0.2177	0.000527328	28.3935
genus RuminococcaceaeUCG003 id.11361	rs6759615	A	G	0.102523	0.0200204	3.04e-07	0.1014	0.000260574	26.2238
genus RuminococcaceaeUCG003 id.11361	rs646327	G	A	0.0586696	0.011837	7.18e-07	0.2127	0.000448627	24.5667
genus RuminococcaceaeUCG003 id.11361	rs11613919	G	T	0.0727604	0.0155716	2.97e-06	0.2863	0.000486507	21.8334
genus RuminococcaceaeUCG003 id.11361	rs11243416	T	C	-0.0925653	0.0191203	1.29e-06	0.2803	0.000515598	23.4372
genus RuminococcaceaeUCG003 id.11361	rs16959793	A	C	-0.062527	0.0131259	1.9e-06	0.3976	0.000592709	22.6924
genus RuminococcaceaeUCG003 id.11361	rs4452755	A	C	-0.0634463	0.0134741	2.49e-06	0.3847	0.00057234	22.1725
genus RuminococcaceaeUCG003 id.11361	rs10490280	C	T	-0.0672094	0.0143309	2.73e-06	0.3052	0.000508611	21.9943
genus RuminococcaceaeUCG003 id.11361	rs4532474	G	A	0.0769231	0.017045	6.39e-06	0.1491	0.000281779	20.3667
genus RuminococcaceaeUCG003 id.11361	rs4629039	T	A	0.0553742	0.0122659	6.35e-06	0.34	0.000498731	20.3804
genus RuminococcaceaeUCG003 id.11361	rs2523124	T	C	-0.0546625	0.0120823	6.06e-06	0.4682	0.00055576	20.4681
genus RuminococcaceaeUCG003 id.11361	rs3013089	G	A	-0.0551473	0.0120346	4.6e-06	0.0696	0.000148284	20.9984
genus RuminococcaceaeUCG003 id.11361	rs78720113	A	G	-0.115348	0.0249601	3.81e-06	0.0507	0.000112092	21.3566
genus RuminococcaceaeUCG003 id.11361	rs139730	G	C	-0.0577655	0.0130645	9.8e-06	0.0696	0.000138058	19.5503
genus RuminococcaceaeUCG004 id.11362	rs6769553	A	G	0.0849743	0.0157451	6.78e-08	0.1412	0.000385162	29.1264
genus RuminococcaceaeUCG004 id.11362	rs12125734	G	T	0.133972	0.0257417	1.95e-07	0.2714	0.000584094	27.0865
genus RuminococcaceaeUCG004 id.11362	rs511258	G	A	-0.0757474	0.0162475	3.13e-06	0.0865	0.000187292	21.7352
genus RuminococcaceaeUCG004 id.11362	rs2248146	T	C	0.0689452	0.0153649	7.22e-06	0.3221	0.00047944	20.1348
genus RuminococcaceaeUCG004 id.11362	rs10976229	T	G	0.095976	0.0214554	7.7e-06	0.2207	0.00037531	20.0103
genus RuminococcaceaeUCG004 id.11362	rs7569771	A	G	-0.075914	0.0170308	8.29e-06	0.2634	0.000420389	19.8689
genus RuminococcaceaeUCG004 id.11362	rs872501	G	A	0.116125	0.025946	7.62e-06	0.4404	0.000538349	20.0313
genus RuminococcaceaeUCG004 id.11362	rs550351	A	C	0.078587	0.018003	1.27e-05	0.2843	0.000422813	19.055
genus RuminococcaceaeUCG004 id.11362	rs3800154	A	C	-0.0797959	0.0177639	7.06e-06	0.169	0.000309031	20.1782
genus RuminococcaceaeUCG004 id.11362	rs11961899	G	A	-0.0707825	0.0161381	1.15e-05	0.2167	0.000356093	19.2374
genus RuminococcaceaeUCG004 id.11362	rs9818949	G	T	0.0859927	0.0188671	5.17e-06	0.1272	0.000251503	20.7735
genus RuminococcaceaeUCG004 id.11362	rs7123615	C	G	-0.0786157	0.0179592	1.2e-05	0.2187	0.000357063	19.1623
genus RuminococcaceaeUCG005 id.11363	rs10950694	T	C	0.0577628	0.011412	4.16e-07	0.169	0.000392366	25.6196
genus RuminococcaceaeUCG005 id.11363	rs34781347	G	A	0.188685	0.0386484	1.05e-06	0.0974	0.000228505	23.8348
genus RuminococcaceaeUCG005 id.11363	rs12288512	A	G	0.066635	0.0144356	3.91e-06	0.4235	0.000567311	21.3078
genus RuminococcaceaeUCG005 id.11363	rs60081663	C	G	0.158082	0.0319586	7.56e-07	0.0477	0.000121202	24.4673
genus RuminococcaceaeUCG005 id.11363	rs114279581	A	G	-0.146604	0.0316034	3.5e-06	0.1799	0.000346221	21.5191
genus RuminococcaceaeUCG005 id.11363	rs12458218	T	C	0.0677322	0.0144525	2.78e-06	0.1769	0.000348751	21.9637
genus RuminococcaceaeUCG005 id.11363	rs35166120	C	G	-0.0686153	0.0146252	2.71e-06	0.1521	0.000309559	22.0109
genus RuminococcaceaeUCG005 id.11363	rs7555878	A	G	0.0586677	0.0125277	2.83e-06	0.0596	0.000134043	21.9308
genus RuminococcaceaeUCG005 id.11363	rs394449	A	T	0.0692909	0.0148712	3.17e-06	0.1849	0.000356811	21.71
genus RuminococcaceaeUCG005 id.11363	rs10873449	T	C	0.0654843	0.0143973	5.41e-06	0.1789	0.000331395	20.6876
genus RuminococcaceaeUCG005 id.11363	rs2893871	G	A	-0.073644	0.015548	2.17e-06	0.0507	0.000117752	22.435
genus RuminococcaceaeUCG005 id.11363	rs72776570	C	A	0.087067	0.0197179	1.01e-05	0.0527	0.000106149	19.4978
genus RuminococcaceaeUCG005 id.11363	rs898577	T	C	-0.123012	0.0286671	1.78e-05	0.0825	0.000151992	18.4132
genus RuminococcaceaeUCG005 id.11363	rs7449320	C	A	0.0599163	0.0130836	4.66e-06	0.2207	0.000393343	20.9717
genus RuminococcaceaeUCG005 id.11363	rs10937802	G	A	0.0755811	0.0168226	7.03e-06	0.2803	0.000444063	20.1855
genus RuminococcaceaeUCG005 id.11363	rs7586445	G	A	0.0782349	0.0176458	9.27e-06	0.1262	0.000236386	19.6571
genus RuminococcaceaeUCG005 id.11363	rs55793120	T	C	0.121548	0.0279546	1.37e-05	0.0547	0.000106604	18.9054
genus RuminococcaceaeUCG009 id.11366	rs8009993	G	C	-0.135936	0.0244857	2.83e-08	0.1799	0.000495878	30.821
genus RuminococcaceaeUCG009 id.11366	rs1550196	G	A	0.130842	0.0262478	6.2e-07	0.3509	0.000617208	24.8488
genus RuminococcaceaeUCG009 id.11366	rs4708333	T	G	-0.084033	0.0174757	1.52e-06	0.1064	0.000239743	23.1223
genus RuminococcaceaeUCG009 id.11366	rs61779334	G	C	-0.138137	0.0292072	2.25e-06	0.1173	0.00025257	22.3687
genus RuminococcaceaeUCG009 id.11366	rs4079028	C	T	0.0915623	0.019936	4.37e-06	0.3141	0.000495582	21.0939
genus RuminococcaceaeUCG009 id.11366	rs2058609	A	G	0.0816464	0.017472	2.97e-06	0.2366	0.000430118	21.8369
genus RuminococcaceaeUCG009 id.11366	rs12508214	C	T	-0.0774649	0.0168937	4.53e-06	0.1938	0.000358251	21.0262
genus RuminococcaceaeUCG009 id.11366	rs9558661	T	C	-0.0897823	0.0200739	7.73e-06	0.3022	0.000460018	20.0041
genus RuminococcaceaeUCG009 id.11366	rs758191	T	G	0.17702	0.0375113	2.37e-06	0.1044	0.000227072	22.2699
genus RuminococcaceaeUCG009 id.11366	rs2192926	A	G	-0.089048	0.0192989	3.95e-06	0.4612	0.000576941	21.2904
genus RuminococcaceaeUCG009 id.11366	rs113006825	T	C	-0.0928893	0.0208035	8e-06	0.0636	0.000129482	19.937
genus RuminococcaceaeUCG009 id.11366	rs138460696	A	G	0.139274	0.0315794	1.03e-05	0.0974	0.000186474	19.4506
genus RuminococcaceaeUCG009 id.11366	rs6952765	G	A	0.0732099	0.0166777	1.14e-05	0.1292	0.000236417	19.2694
genus RuminococcaceaeUCG009 id.11366	rs78410648	A	G	0.120989	0.0277317	1.28e-05	0.1869	0.000315444	19.0344
genus RuminococcaceaeUCG010 id.11367	rs35506912	G	C	-0.0693743	0.0147926	2.73e-06	0.2773	0.000480673	21.9943
genus RuminococcaceaeUCG010 id.11367	rs682403	A	G	-0.0588161	0.0124671	2.39e-06	0.4523	0.000601255	22.2566
genus RuminococcaceaeUCG010 id.11367	rs6958419	C	T	-0.0585718	0.0124994	2.79e-06	0.2495	0.000448387	21.9584
genus RuminococcaceaeUCG010 id.11367	rs2820282	A	C	-0.0592304	0.0125917	2.55e-06	0.4761	0.000601863	22.1269
genus RuminococcaceaeUCG010 id.11367	rs12597105	G	A	0.0670855	0.0144415	3.4e-06	0.4891	0.000588027	21.5791
genus RuminococcaceaeUCG010 id.11367	rs7935775	A	T	-0.0631351	0.0137953	4.73e-06	0.0577	0.000124186	20.9448
genus RuminococcaceaeUCG010 id.11367	rs73218807	G	A	-0.166211	0.0367938	6.26e-06	0.4354	0.000547051	20.4065
genus RuminococcaceaeUCG010 id.11367	rs7441445	C	T	-0.05695	0.0126502	6.74e-06	0.3002	0.000464307	20.267
genus RuminococcaceaeUCG011 id.11368	rs1416041	A	C	-0.182339	0.0339898	8.12e-08	0.3519	0.000715739	28.7781
genus RuminococcaceaeUCG011 id.11368	rs12724320	C	T	-0.120881	0.0249229	1.23e-06	0.2177	0.000436896	23.5243
genus RuminococcaceaeUCG011 id.11368	rs79113084	C	T	-0.152166	0.0317519	1.65e-06	0.2753	0.000499675	22.9664
genus RuminococcaceaeUCG011 id.11368	rs9729514	A	G	0.184934	0.0394616	2.78e-06	0.1342	0.00027828	21.9625
genus RuminococcaceaeUCG011 id.11368	rs2729556	C	T	-0.109097	0.0233699	3.04e-06	0.499	0.00059413	21.7928
genus RuminococcaceaeUCG011 id.11368	rs10274562	C	T	0.110917	0.0244556	5.75e-06	0.331	0.000496739	20.5704
genus RuminococcaceaeUCG011 id.11368	rs4490371	T	C	-0.111816	0.0248963	7.08e-06	0.1551	0.000288263	20.1717
genus RuminococcaceaeUCG011 id.11368	rs12636310	G	A	0.132725	0.0282037	2.53e-06	0.1024	0.000221978	22.1461
genus RuminococcaceaeUCG013 id.11370	rs12781711	C	T	-0.0656129	0.0117477	2.33e-08	0.1809	0.00050406	31.1944
genus RuminococcaceaeUCG013 id.11370	rs12189346	G	A	0.0684961	0.014558	2.54e-06	0.163	0.000329359	22.1374
genus RuminococcaceaeUCG013 id.11370	rs75088940	T	C	-0.0942968	0.0200712	2.63e-06	0.0815	0.000180182	22.0722
genus RuminococcaceaeUCG013 id.11370	rs16918863	A	C	0.111491	0.0240157	3.44e-06	0.1789	0.000345246	21.5522
genus RuminococcaceaeUCG013 id.11370	rs76973485	G	T	0.194976	0.0418213	3.13e-06	0.3131	0.000509768	21.7353
genus RuminococcaceaeUCG013 id.11370	rs12485353	G	A	-0.0607903	0.0130847	3.39e-06	0.0606	0.000133997	21.5844
genus RuminococcaceaeUCG013 id.11370	rs9565219	T	A	-0.0524592	0.0117701	8.31e-06	0.328	0.000477478	19.8646
genus RuminococcaceaeUCG013 id.11370	rs1729063	G	C	-0.0533411	0.0120757	1e-05	0.4394	0.000524139	19.5121
genus RuminococcaceaeUCG013 id.11370	rs7784330	G	A	-0.0498329	0.0112066	8.72e-06	0.4642	0.000536319	19.7735
genus RuminococcaceaeUCG013 id.11370	rs11581881	C	T	0.0661211	0.0144736	4.92e-06	0.2068	0.000373325	20.8701
genus RuminococcaceaeUCG013 id.11370	rs2428106	C	G	-0.0490863	0.0109903	7.96e-06	0.0934	0.000184203	19.9482
genus RuminococcaceaeUCG013 id.11370	rs2730183	G	A	-0.0488692	0.0109907	8.73e-06	0.0368	7.64206e-05	19.7704
genus RuminococcaceaeUCG013 id.11370	rs9313055	T	C	0.105087	0.023446	7.39e-06	0.3887	0.000520549	20.0892
genus RuminococcaceaeUCG013 id.11370	rs12336782	T	C	-0.0856047	0.0189311	6.13e-06	0.0686	0.000142474	20.4477
genus RuminococcaceaeUCG013 id.11370	rs4385846	G	T	0.0598405	0.0131807	5.63e-06	0.337	0.000502213	20.6117
genus RuminococcaceaeUCG014 id.11371	rs115777838	T	C	-0.18835	0.0386643	1.11e-06	0.1193	0.000271899	23.7306
genus RuminococcaceaeUCG014 id.11371	rs72809222	T	C	0.0671775	0.0139838	1.56e-06	0.1839	0.000377706	23.078
genus RuminococcaceaeUCG014 id.11371	rs12638134	T	G	0.0582548	0.0119657	1.12e-06	0.0686	0.000165149	23.702
genus RuminococcaceaeUCG014 id.11371	rs56105232	G	A	0.139276	0.0299132	3.22e-06	0.0537	0.000120132	21.6783
genus RuminococcaceaeUCG014 id.11371	rs995642	C	T	0.060048	0.0126417	2.03e-06	0.3897	0.000585182	22.5625
genus RuminococcaceaeUCG014 id.11371	rs10941294	C	T	-0.122057	0.0260017	2.68e-06	0.1272	0.000266783	22.0356
genus RuminococcaceaeUCG014 id.11371	rs79640386	T	A	-0.110863	0.0248098	7.88e-06	0.1918	0.000337543	19.9678
genus RuminococcaceaeUCG014 id.11371	rs439810	G	C	-0.0577127	0.0126675	5.21e-06	0.2972	0.000472791	20.7567
genus RuminococcaceaeUCG014 id.11371	rs10495392	C	T	-0.082486	0.0187194	1.05e-05	0.0726	0.000142564	19.4166
genus RuminococcaceaeUCG014 id.11371	rs62478832	T	A	-0.058129	0.012903	6.64e-06	0.2107	0.000368078	20.2956
genus RuminococcaceaeUCG014 id.11371	rs61898819	A	T	0.0607865	0.0138761	1.18e-05	0.2883	0.000429391	19.1903
genus RuminococcaceaeUCG014 id.11371	rs853612	A	G	-0.0528257	0.0119367	9.62e-06	0.2515	0.000402055	19.585
genus RuminococcaceaeUCG014 id.11371	rs73186226	G	A	-0.0993852	0.0216819	4.57e-06	0.0875	0.000182946	21.0112
genus RuminococcaceaeUCG014 id.11371	rs34402072	C	T	-0.0688023	0.0156083	1.04e-05	0.0646	0.000128043	19.431
genus RuminococcaceaeUCG014 id.11371	rs74060145	C	G	-0.115767	0.0254199	5.26e-06	0.1859	0.000342302	20.7406
genus RuminococcaceaeUCG014 id.11371	rs77627087	C	G	0.067562	0.0150103	6.76e-06	0.0646	0.000133501	20.2593
genus RuminococcaceaeUCG014 id.11371	rs17296933	C	G	-0.0829544	0.0185058	7.37e-06	0.4026	0.000527029	20.0939
genus RuminococcaceaeUCG014 id.11371	rs10791168	A	G	-0.0664624	0.0150069	9.48e-06	0.326	0.00046998	19.6142
genus Ruminococcus1 id.11373	rs10769159	G	C	-0.0640277	0.0110059	5.97e-09	0.3439	0.000832752	33.8441
genus Ruminococcus1 id.11373	rs7117576	A	G	0.0829505	0.0170891	1.21e-06	0.5338	0.000639409	23.5612
genus Ruminococcus1 id.11373	rs17781867	C	T	0.0999271	0.0211728	2.36e-06	0.1123	0.000242151	22.2746
genus Ruminococcus1 id.11373	rs7583465	C	T	0.0527654	0.0112619	2.8e-06	0.1511	0.000307063	21.9521
genus Ruminococcus1 id.11373	rs78613526	G	A	0.167497	0.0367639	5.21e-06	0.0924	0.00018983	20.7572
genus Ruminococcus1 id.11373	rs78572139	G	A	0.125038	0.0279411	7.64e-06	0.1342	0.000253743	20.026
genus Ruminococcus1 id.11373	rs3000856	T	A	-0.0709997	0.0162766	1.29e-05	0.0586	0.000114469	19.0277
genus Ruminococcus1 id.11373	rs6493760	C	T	0.0535262	0.0115885	3.86e-06	0.0527	0.000116148	21.3345
genus Ruminococcus1 id.11373	rs11783695	G	T	-0.0734114	0.0161398	5.4e-06	0.2495	0.000422457	20.6886
genus Ruminococcus1 id.11373	rs10995816	C	G	-0.0762002	0.0174689	1.29e-05	0.3966	0.000496559	19.0275
genus Ruminococcus1 id.11373	rs10167839	A	G	0.0519509	0.0116306	7.94e-06	0.0885	0.000175513	19.9516
genus Ruminococcus1 id.11373	rs3819978	C	T	-0.11504	0.0260137	9.77e-06	0.3767	0.000500744	19.5566
genus Ruminococcus1 id.11373	rs4849717	T	A	0.132764	0.0299816	9.5e-06	0.0706	0.00014031	19.6087
genus Ruminococcus1 id.11373	rs6105066	T	C	-0.0607052	0.013425	6.13e-06	0.0427	9.11445e-05	20.4467
genus Ruminococcus2 id.11374	rs78120384	A	G	-0.192815	0.0392045	8.73e-07	0.1909	0.000407428	24.1887
genus Ruminococcus2 id.11374	rs12986628	C	T	0.0665937	0.0140168	2.02e-06	0.2127	0.000412199	22.5719
genus Ruminococcus2 id.11374	rs7635831	G	A	0.0618344	0.0129031	1.65e-06	0.1163	0.000257387	22.9652
genus Ruminococcus2 id.11374	rs2997412	A	G	-0.0568439	0.0122325	3.37e-06	0.0477	0.00010697	21.5943
genus Ruminococcus2 id.11374	rs2368224	T	G	0.199648	0.0438453	5.28e-06	0.4543	0.000560543	20.7339
genus Ruminococcus2 id.11374	rs4400279	A	G	0.0546114	0.0120077	5.42e-06	0.2803	0.000455039	20.6844
genus Ruminococcus2 id.11374	rs58681734	A	G	0.0723875	0.0160787	6.73e-06	0.3638	0.000511579	20.2687
genus Ruminococcus2 id.11374	rs1819812	G	T	0.0842356	0.0184893	5.22e-06	0.1392	0.00027122	20.7563
genus Ruminococcus2 id.11374	rs12406309	A	C	-0.063193	0.0142275	8.93e-06	0.1024	0.000197738	19.7277
genus Ruminococcus2 id.11374	rs2846589	G	T	0.0522093	0.0116382	7.26e-06	0.1511	0.0002815	20.1246
genus Ruminococcus2 id.11374	rs55707116	C	A	0.0865521	0.0189141	4.74e-06	0.3688	0.000531586	20.9404
genus Ruminococcus2 id.11374	rs75140805	T	G	0.0836825	0.0176445	2.11e-06	0.1581	0.000326492	22.4931
genus Ruminococcus2 id.11374	rs4799823	C	T	0.0837001	0.0182263	4.38e-06	0.2932	0.000476594	21.0891
genus Ruminococcus2 id.11374	rs61791565	T	C	-0.0523503	0.0117119	7.83e-06	0.0825	0.000164921	19.9795
genus Ruminococcus2 id.11374	rs7693984	G	A	-0.102822	0.0235087	1.22e-05	0.0726	0.000140459	19.13
genus Ruminococcusgauvreauiigroup id.11342	rs2047242	A	G	-0.067603	0.0133738	4.31e-07	0.3111	0.000597188	25.552
genus Ruminococcusgauvreauiigroup id.11342	rs71386687	T	G	0.121037	0.02386	3.92e-07	0.0726	0.000188943	25.7333
genus Ruminococcusgauvreauiigroup id.11342	rs9870933	A	G	0.0621643	0.0126072	8.19e-07	0.0954	0.000228814	24.3135
genus Ruminococcusgauvreauiigroup id.11342	rs1391597	C	T	0.0590284	0.0124874	2.28e-06	0.1879	0.000371833	22.345
genus Ruminococcusgauvreauiigroup id.11342	rs431418	A	G	-0.094737	0.0210157	6.55e-06	0.3807	0.000522476	20.3213
genus Ruminococcusgauvreauiigroup id.11342	rs10931481	G	A	0.0610096	0.0130484	2.93e-06	0.2972	0.000497955	21.8615
genus Ruminococcusgauvreauiigroup id.11342	rs289410	G	A	-0.0654926	0.0139101	2.5e-06	0.334	0.000537743	22.1678
genus Ruminococcusgauvreauiigroup id.11342	rs2105937	A	G	0.0580215	0.0127806	5.63e-06	0.4384	0.000553357	20.61
genus Ruminococcusgauvreauiigroup id.11342	rs2166943	A	C	0.0566974	0.0123497	4.41e-06	0.2684	0.000451338	21.0773
genus Ruminococcusgauvreauiigroup id.11342	rs12539819	C	T	0.110654	0.0240684	4.28e-06	0.1193	0.000242179	21.1367
genus Ruminococcusgauvreauiigroup id.11342	rs12079579	A	G	0.0955324	0.0213436	7.61e-06	0.0596	0.000122449	20.0339
genus Ruminococcusgauvreauiigroup id.11342	rs73802842	C	A	0.0736808	0.0169665	1.41e-05	0.1431	0.000252189	18.8593
genus Ruminococcusgauvreauiigroup id.11342	rs13188803	T	A	0.0709419	0.0156855	6.1e-06	0.4085	0.000538995	20.4554
genus Ruminococcusgnavusgroup id.14376	rs13163520	G	A	-0.127377	0.0233883	5.15e-08	0.1123	0.000322451	29.6611
genus Ruminococcusgnavusgroup id.14376	rs934940	A	C	-0.105045	0.0229588	4.75e-06	0.0706	0.000149792	20.9339
genus Ruminococcusgnavusgroup id.14376	rs9872758	T	C	0.0849233	0.0176643	1.53e-06	0.2913	0.000520347	23.1132
genus Ruminococcusgnavusgroup id.14376	rs2909242	C	A	-0.0909965	0.018351	7.1e-07	0.3052	0.000568596	24.5883
genus Ruminococcusgnavusgroup id.14376	rs3124783	A	G	-0.11599	0.0249099	3.22e-06	0.1809	0.000350349	21.6818
genus Ruminococcusgnavusgroup id.14376	rs62167033	T	C	0.185289	0.0396295	2.93e-06	0.3857	0.000564836	21.8606
genus Ruminococcusgnavusgroup id.14376	rs12989336	G	A	-0.0846861	0.0187936	6.6e-06	0.1203	0.000234333	20.305
genus Ruminococcusgnavusgroup id.14376	rs12136548	C	T	0.0901946	0.0196476	4.42e-06	0.2455	0.000425681	21.0738
genus Ruminococcusgnavusgroup id.14376	rs78399089	T	C	0.144445	0.0326618	9.76e-06	0.0706	0.000139947	19.558
genus Ruminococcusgnavusgroup id.14376	rs11597105	A	G	0.114673	0.0250653	4.76e-06	0.0825	0.000172769	20.9303
genus Ruminococcusgnavusgroup id.14376	rs11864644	T	C	-0.139804	0.0318253	1.12e-05	0.1849	0.000317154	19.2971
genus Ruminococcusgnavusgroup id.14376	rs4388134	C	T	-0.0904997	0.0203544	8.74e-06	0.4771	0.000537818	19.7686
genus Ruminococcustorquesgroup id.14377	rs35866622	T	C	-0.0612024	0.0109421	2.23e-08	0.0298	9.86374e-05	31.2848
genus Ruminococcustorquesgroup id.14377	rs773123	T	A	0.0824005	0.0173862	2.14e-06	0.3181	0.000531333	22.4622
genus Ruminococcustorquesgroup id.14377	rs10904297	A	G	-0.167804	0.0389812	1.67e-05	0.1402	0.000243597	18.5309
genus Ruminococcustorquesgroup id.14377	rs8080469	G	A	0.0490727	0.0107036	4.55e-06	0.1859	0.000346901	21.0193
genus Ruminococcustorquesgroup id.14377	rs77034621	T	G	-0.151553	0.0335878	6.42e-06	0.3012	0.000467309	20.3594
genus Ruminococcustorquesgroup id.14377	rs73130967	A	T	0.0770375	0.0168264	4.69e-06	0.1839	0.000343065	20.9614
genus Ruminococcustorquesgroup id.14377	rs1972694	T	A	-0.0614094	0.0137321	7.75e-06	0.4404	0.000537471	19.9986
genus Ruminococcustorquesgroup id.14377	rs12434631	A	G	0.074697	0.0153401	1.12e-06	0.1759	0.000374825	23.7111
genus Ruminococcustorquesgroup id.14377	rs4073731	T	C	0.0651948	0.0142221	4.56e-06	0.1123	0.000228441	21.0135
genus Ruminococcustorquesgroup id.14377	rs13154778	T	A	0.0563358	0.0129526	1.37e-05	0.0527	0.000102987	18.917
genus Ruminococcustorquesgroup id.14377	rs1475330	T	C	0.0523492	0.01182	9.47e-06	0.1123	0.000213235	19.6147
genus Ruminococcustorquesgroup id.14377	rs10967781	C	A	0.0507994	0.0113322	7.37e-06	0.5189	0.000547061	20.0949
genus Ruminococcustorquesgroup id.14377	rs8141465	A	G	0.0480778	0.0107442	7.65e-06	0.5427	0.000541915	20.0235
genus Sellimonas id.14369	rs13417181	T	C	0.166509	0.0337521	8.09e-07	0.168	0.000370969	24.3374
genus Sellimonas id.14369	rs2371572	A	C	0.127349	0.0250862	3.85e-07	0.2157	0.000475426	25.7703
genus Sellimonas id.14369	rs113379006	T	C	-0.162759	0.0357025	5.15e-06	0.3907	0.000539507	20.7822
genus Sellimonas id.14369	rs2187447	A	C	0.243457	0.0527695	3.96e-06	0.0606	0.000132139	21.2852
genus Sellimonas id.14369	rs2016057	A	C	-0.125878	0.0256153	8.92e-07	0.5487	0.00065212	24.1489
genus Sellimonas id.14369	rs72553859	G	C	-0.150458	0.0332626	6.09e-06	0.2515	0.000420028	20.4606
genus Sellimonas id.14369	rs56203279	T	C	-0.124045	0.0269115	4.04e-06	0.2386	0.000420917	21.2463
genus Sellimonas id.14369	rs553697	T	C	-0.153767	0.0339099	5.77e-06	0.162	0.000304414	20.5625
genus Sellimonas id.14369	rs7968030	A	T	-0.12711	0.0280617	5.91e-06	0.33	0.000494711	20.5179
genus Sellimonas id.14369	rs4600608	A	G	-0.137152	0.0301702	5.47e-06	0.175	0.000325364	20.6656
genus Sellimonas id.14369	rs41816	A	G	0.132201	0.0291087	5.58e-06	0.2833	0.000456709	20.6265
genus Senegalimassilia id.11160	rs11787826	C	A	0.081327	0.0171154	2.02e-06	0.0696	0.000159443	22.5785
genus Senegalimassilia id.11160	rs72887800	T	A	-0.0822462	0.0175721	2.86e-06	0.4284	0.000585003	21.9071
genus Senegalimassilia id.11160	rs7225245	G	A	0.079173	0.0170421	3.39e-06	0.4195	0.000573156	21.5828
genus Senegalimassilia id.11160	rs57512504	T	A	0.0819494	0.0172241	1.96e-06	0.1262	0.000272221	22.637
genus Senegalimassilia id.11160	rs10036909	C	T	0.185519	0.0400881	3.7e-06	0.3738	0.000546677	21.4165
genus Senegalimassilia id.11160	rs13383270	G	C	0.0774679	0.017084	5.77e-06	0.4612	0.000557199	20.5619
genus Senegalimassilia id.11160	rs1990708	A	C	-0.109619	0.0247785	9.69e-06	0.4583	0.000529864	19.5715
genus Senegalimassilia id.11160	rs2017373	C	T	0.0782258	0.0176841	9.71e-06	0.3777	0.000501548	19.5675
genus Slackia id.825	rs8901	C	T	0.0934594	0.0186813	5.65e-07	0.2833	0.000554174	25.0283
genus Slackia id.825	rs4492265	A	G	-0.0905757	0.0191658	2.29e-06	0.0408	9.53164e-05	22.3341
genus Slackia id.825	rs16894137	C	T	-0.122792	0.0263047	3.04e-06	0.3091	0.000507481	21.7909
genus Slackia id.825	rs112764253	T	A	0.194714	0.0411598	2.24e-06	0.0885	0.000196869	22.3793
genus Slackia id.825	rs12440440	A	G	0.0901934	0.0190582	2.22e-06	0.1431	0.000299491	22.3967
genus Slackia id.825	rs35156985	T	C	-0.155709	0.0348085	7.7e-06	0.0636	0.000129959	20.0105
genus Slackia id.825	rs10409783	A	G	0.0950828	0.0211239	6.76e-06	0.3101	0.000472686	20.2607
genus Slackia id.825	rs13339230	C	G	0.147055	0.0330635	8.68e-06	0.1899	0.00033186	19.7816
genus Slackia id.825	rs58767323	G	C	-0.102833	0.0227077	5.94e-06	0.3708	0.000521772	20.5079
genus Streptococcus id.1853	rs11110281	T	C	-0.137519	0.0227398	1.47e-09	0.0815	0.000298551	36.5722
genus Streptococcus id.1853	rs4968759	A	G	-0.0515109	0.0112068	4.3e-06	0.4304	0.000564815	21.1268
genus Streptococcus id.1853	rs11764382	A	G	-0.0695345	0.0143671	1.3e-06	0.0676	0.000161005	23.424
genus Streptococcus id.1853	rs72739637	A	G	0.0959942	0.0193213	6.75e-07	0.0746	0.000185831	24.6842
genus Streptococcus id.1853	rs1918540	G	A	0.059639	0.0128148	3.26e-06	0.1909	0.000364817	21.6589
genus Streptococcus id.1853	rs17708276	A	G	-0.0793955	0.0170628	3.27e-06	0.1282	0.000263894	21.6518
genus Streptococcus id.1853	rs11720390	G	A	0.107024	0.0228121	2.71e-06	0.2525	0.000453036	22.0105
genus Streptococcus id.1853	rs395407	G	C	-0.0792781	0.0173697	5.02e-06	0.0885	0.000183253	20.8315
genus Streptococcus id.1853	rs10448310	A	G	-0.0517935	0.0111324	3.28e-06	0.1421	0.000287765	21.6459
genus Streptococcus id.1853	rs7916711	A	G	0.102891	0.0217362	2.21e-06	0.4264	0.000597645	22.4071
genus Streptococcus id.1853	rs71481756	T	G	0.0931048	0.0207949	7.56e-06	0.0676	0.000137787	20.0461
genus Streptococcus id.1853	rs2370083	G	T	-0.0816836	0.0185851	1.11e-05	0.0924	0.00017666	19.317
genus Streptococcus id.1853	rs10028567	C	T	-0.0921167	0.0191881	1.58e-06	0.2087	0.000415055	23.0469
genus Streptococcus id.1853	rs6806351	T	C	-0.0633829	0.0136647	3.51e-06	0.0994	0.000210034	21.515
genus Streptococcus id.1853	rs57646748	G	A	-0.0907696	0.0200344	5.88e-06	0.1064	0.000212834	20.527
genus Streptococcus id.1853	rs9903102	C	A	-0.0709483	0.0155275	4.9e-06	0.0646	0.000137576	20.8776
genus Streptococcus id.1853	rs6563952	G	C	0.0827344	0.0180035	4.32e-06	0.164	0.000315746	21.1182
genus Subdoligranulum id.2070	rs12638227	G	C	-0.0557288	0.0108552	2.84e-07	0.3678	0.000668313	26.3562
genus Subdoligranulum id.2070	rs10065321	T	C	-0.0512828	0.0108105	2.1e-06	0.2803	0.000495057	22.5035
genus Subdoligranulum id.2070	rs4347804	A	G	0.166063	0.0357483	3.4e-06	0.4652	0.00058546	21.5792
genus Subdoligranulum id.2070	rs6555306	T	C	-0.0740777	0.0155463	1.89e-06	0.4374	0.000609299	22.705
genus Subdoligranulum id.2070	rs3761728	T	G	-0.0543458	0.0118866	4.83e-06	0.1083	0.000220137	20.9033
genus Subdoligranulum id.2070	rs2114677	C	T	-0.104176	0.0230829	6.39e-06	0.0557	0.00011683	20.3685
genus Subdoligranulum id.2070	rs75158211	T	C	-0.072343	0.015933	5.61e-06	0.0736	0.000153286	20.6156
genus Subdoligranulum id.2070	rs2171249	C	T	0.106744	0.0233213	4.71e-06	0.3628	0.000528146	20.9498
genus Subdoligranulum id.2070	rs35940633	G	A	-0.0511008	0.011001	3.4e-06	0.2425	0.000432229	21.5769
genus Subdoligranulum id.2070	rs76528319	G	T	-0.143279	0.0310662	3.99e-06	0.0417	9.26945e-05	21.2709
genus Subdoligranulum id.2070	rs1667315	G	A	0.0485017	0.0107452	6.37e-06	0.1223	0.0002385	20.3744
genus Subdoligranulum id.2070	rs76664262	T	A	0.0834078	0.0185357	6.8e-06	0.1113	0.000218413	20.2487
genus Subdoligranulum id.2070	rs10497836	C	T	-0.0524065	0.0118697	1.01e-05	0.0398	8.12389e-05	19.4934
genus Subdoligranulum id.2070	rs16962433	A	T	0.0855999	0.0189213	6.07e-06	0.0934	0.000188989	20.4665
genus Sutterella id.2896	rs13173038	A	G	-0.0718076	0.0151627	2.18e-06	0.159	0.000327048	22.4278
genus Sutterella id.2896	rs2321387	G	A	-0.0592876	0.0124509	1.92e-06	0.2157	0.0004183	22.6738
genus Sutterella id.2896	rs7499539	A	G	0.0617478	0.0130998	2.43e-06	0.2207	0.000416724	22.2183
genus Sutterella id.2896	rs62501473	G	A	0.0694233	0.0149416	3.38e-06	0.0547	0.000121731	21.588
genus Sutterella id.2896	rs143438747	T	C	-0.145793	0.0306867	2.02e-06	0.3777	0.00057856	22.572
genus Sutterella id.2896	rs9350083	T	G	-0.0593069	0.0133929	9.5e-06	0.5298	0.000532701	19.6091
genus Sutterella id.2896	rs7638039	T	C	0.0645624	0.0143887	7.22e-06	0.3936	0.000524039	20.1335
genus Sutterella id.2896	rs11591622	T	G	-0.0688382	0.0151375	5.43e-06	0.3767	0.00052951	20.68
genus Sutterella id.2896	rs2613606	C	T	-0.0556794	0.0124117	7.26e-06	0.2286	0.000386999	20.1244
genus Sutterella id.2896	rs1145877	A	G	-0.073548	0.0162413	5.94e-06	0.3231	0.000489092	20.5068
genus Sutterella id.2896	rs607327	C	T	0.0578334	0.0129053	7.42e-06	0.2326	0.000390918	20.0827
genus Sutterella id.2896	rs2050185	G	A	0.0575138	0.0128766	7.95e-06	0.2992	0.00045617	19.9499
genus Terrisporobacter id.11348	rs1883097	C	T	0.226399	0.0454642	6.37e-07	0.0557	0.000142235	24.7976
genus Terrisporobacter id.11348	rs2569953	A	C	-0.0775591	0.0174641	8.95e-06	0.4195	0.000523768	19.723
genus Terrisporobacter id.11348	rs7184125	T	C	0.091256	0.0205493	8.96e-06	0.4344	0.000528393	19.7209
genus Terrisporobacter id.11348	rs2872237	C	A	-0.0814505	0.0175943	3.67e-06	0.1153	0.000238396	21.431
genus Terrisporobacter id.11348	rs58405430	G	T	0.134617	0.0301177	7.83e-06	0.4841	0.000544111	19.9782
genus Terrisporobacter id.11348	rs7034891	G	C	-0.0799209	0.0173794	4.25e-06	0.2326	0.000411638	21.1472
genus Turicibacter id.2162	rs149744580	A	G	0.169883	0.0315478	7.25e-08	0.0964	0.00027545	28.9974
genus Turicibacter id.2162	rs4869133	G	A	0.131186	0.027197	1.41e-06	0.1392	0.000304023	23.2667
genus Turicibacter id.2162	rs12603364	T	C	0.110861	0.0225598	8.92e-07	0.0795	0.000192711	24.1482
genus Turicibacter id.2162	rs11054680	T	C	-0.104751	0.0226998	3.94e-06	0.1074	0.000222622	21.2949
genus Turicibacter id.2162	rs55756211	T	C	-0.115115	0.0240708	1.73e-06	0.0527	0.000124513	22.871
genus Turicibacter id.2162	rs61265175	G	C	-0.0858591	0.0185778	3.81e-06	0.4056	0.000561556	21.3592
genus Turicibacter id.2162	rs7199484	G	A	-0.0731428	0.0160172	4.96e-06	0.173	0.000325353	20.8532
genus Turicibacter id.2162	rs11649454	G	C	0.0950891	0.0203433	2.95e-06	0.2227	0.000412436	21.8483
genus Turicibacter id.2162	rs2834977	T	C	-0.0959995	0.0208261	4.03e-06	0.0974	0.000203708	21.2482
genus Turicibacter id.2162	rs2952020	G	A	-0.0759019	0.0165764	4.67e-06	0.338	0.000511601	20.9665
genus Turicibacter id.2162	rs11666533	C	T	-0.111689	0.0248436	6.93e-06	0.0885	0.000177796	20.2112
genus Turicibacter id.2162	rs4247078	C	G	0.0710377	0.0155221	4.73e-06	0.1163	0.000234742	20.9448
genus Turicibacter id.2162	rs2221441	G	C	0.0710364	0.015343	3.66e-06	0.2326	0.000417255	21.4358
genus Turicibacter id.2162	rs3734633	G	A	-0.120957	0.02683	6.54e-06	0.332	0.000491545	20.3244
genus Tyzzerella3 id.11335	rs67476743	T	G	0.132164	0.022208	2.66e-09	0.1571	0.000511433	35.4165
genus Tyzzerella3 id.11335	rs17706273	T	C	-0.140368	0.0274708	3.23e-07	0.0666	0.000176998	26.1094
genus Tyzzerella3 id.11335	rs7561370	T	C	0.131341	0.0286292	4.48e-06	0.1262	0.000253095	21.0466
genus Tyzzerella3 id.11335	rs55799124	A	G	-0.11435	0.0238604	1.65e-06	0.1521	0.000323014	22.9677
genus Tyzzerella3 id.11335	rs17809157	A	T	-0.163819	0.0336386	1.12e-06	0.0994	0.000231528	23.7167
genus Tyzzerella3 id.11335	rs7019909	T	C	0.144156	0.0301626	1.76e-06	0.0795	0.000182283	22.8414
genus Tyzzerella3 id.11335	rs75091807	G	T	-0.184966	0.0383029	1.37e-06	0.1988	0.000405051	23.3196
genus Tyzzerella3 id.11335	rs4904512	T	C	-0.117151	0.0250306	2.86e-06	0.2068	0.000391845	21.9054
genus Tyzzerella3 id.11335	rs7333521	T	C	-0.207191	0.0453121	4.82e-06	0.2853	0.000464914	20.9082
genus Tyzzerella3 id.11335	rs112102233	A	G	-0.216348	0.0477575	5.89e-06	0.1153	0.000228286	20.5222
genus Tyzzerella3 id.11335	rs1232220	G	T	-0.143869	0.031828	6.18e-06	0.1014	0.000203026	20.4323
genus Tyzzerella3 id.11335	rs191093	G	A	0.159008	0.0353306	6.78e-06	0.0427	9.02909e-05	20.2552
genus Tyzzerella3 id.11335	rs10898797	C	T	0.12238	0.0274683	8.38e-06	0.0905	0.000178173	19.85
genus Tyzzerella3 id.11335	rs6920448	C	T	-0.141081	0.0305446	3.86e-06	0.1223	0.000249729	21.3337
genus Veillonella id.2198	rs2013594	T	C	-0.0720698	0.0155153	3.4e-06	0.1948	0.00036907	21.5767
genus Veillonella id.2198	rs12679709	C	G	-0.0793499	0.0164818	1.48e-06	0.3052	0.000535993	23.1784
genus Veillonella id.2198	rs742016	A	G	-0.0688571	0.0149769	4.27e-06	0.3211	0.000502493	21.1375
genus Veillonella id.2198	rs1882878	A	G	-0.0768966	0.0163908	2.71e-06	0.3062	0.000509897	22.0096
genus Veillonella id.2198	rs7645873	A	T	0.0761385	0.0164228	3.55e-06	0.3579	0.000538657	21.494
genus Veillonella id.2198	rs55807413	A	G	0.107329	0.0237633	6.28e-06	0.0974	0.000195572	20.3996
genus Veillonella id.2198	rs62376424	C	T	-0.0762216	0.0163499	3.13e-06	0.334	0.000527201	21.7333
genus Veillonella id.2198	rs7359080	C	A	-0.135391	0.030352	8.17e-06	0.4245	0.0005301	19.8978
genus Veillonella id.2198	rs11141494	G	A	-0.0783421	0.0174393	7.05e-06	0.1272	0.000244325	20.1806
genus Veillonella id.2198	rs6656807	A	G	0.0703062	0.0153954	4.95e-06	0.4235	0.000555251	20.8548
genus Veillonella id.2198	rs11614532	G	C	0.0744538	0.0165214	6.59e-06	0.2833	0.000449669	20.3085
genus Victivallis id.2256	rs56349194	A	G	-0.158501	0.0315231	4.95e-07	0.2773	0.000552518	25.2818
genus Victivallis id.2256	rs592514	T	A	-0.181449	0.0391678	3.61e-06	0.1213	0.00024945	21.4611
genus Victivallis id.2256	rs911666	T	C	-0.118576	0.0263146	6.6e-06	0.2455	0.000410147	20.3048
genus Victivallis id.2256	rs4764863	G	A	0.121561	0.0246058	7.8e-07	0.2237	0.000462207	24.4068
genus Victivallis id.2256	rs12512543	A	C	-0.178036	0.0374344	1.98e-06	0.4662	0.00061384	22.619
genus Victivallis id.2256	rs342302	A	G	-0.152754	0.0351572	1.39e-05	0.159	0.000275284	18.878
genus Victivallis id.2256	rs4895919	T	C	-0.116918	0.0247515	2.32e-06	0.5	0.00060831	22.3128
genus Victivallis id.2256	rs11899949	G	A	0.130568	0.0276239	2.28e-06	0.4821	0.000608298	22.341
genus Victivallis id.2256	rs6445926	G	C	0.117031	0.0249764	2.79e-06	0.16	0.000321789	21.9554
genus Victivallis id.2256	rs173120	T	C	0.13381	0.0290127	3.99e-06	0.1282	0.000259259	21.2715
genus Victivallis id.2256	rs2546432	T	C	-0.110803	0.0249655	9.07e-06	0.3966	0.000514059	19.6981
genus Victivallis id.2256	rs1882775	A	G	-0.13827	0.031273	9.81e-06	0.3052	0.000452058	19.5488

## Sheet: Table 2
Table 2 Genetic correlation between gut microbiota and asthma (LDSC analysis)
Gut microbiota	Source of asthma	Rg	Rg_Se	Rg_P	I2	P_heterogeneity
genus RuminococcaceaeUCG004 id.11362	FinnGen	-0.527791	0.197325	0.0074789
genus RuminococcaceaeUCG004 id.11362	UKB	-0.472791	0.226742	0.0370554
genus RuminococcaceaeUCG004 id.11362	GERA	-0.849968	0.38504	0.0272806
genus RuminococcaceaeUCG004 id.11362	Meta-analysis	-0.549059	0.138838	7.66362e-05	0	0.69229
genus Subdoligranulum id.2070	FinnGen	-0.354364	0.13405	0.00820489
genus Subdoligranulum id.2070	UKB	-0.395054	0.159856	0.0134617
genus Subdoligranulum id.2070	GERA	-0.138122	0.29721	0.642125
genus Subdoligranulum id.2070	Meta-analysis	-0.346299	0.097081	0.000360931	0	0.745556
genus ChristensenellaceaeR 7group id.11283	FinnGen	-0.200749	0.0971487	0.0387895
genus ChristensenellaceaeR 7group id.11283	UKB	-0.225807	0.108253	0.0369857
genus ChristensenellaceaeR 7group id.11283	GERA	0.029941	0.210869	0.887089
genus ChristensenellaceaeR 7group id.11283	Meta-analysis	-0.186483	0.068394	0.00639893	0	0.546918
genus LachnospiraceaeUCG004 id.11324	FinnGen	0.262615	0.151717	0.0834608
genus LachnospiraceaeUCG004 id.11324	UKB	0.291302	0.159618	0.068002
genus LachnospiraceaeUCG004 id.11324	GERA	0.00946758	0.205084	0.963179
genus LachnospiraceaeUCG004 id.11324	Meta-analysis	0.21666	0.0969142	0.0253792	0	0.513992
genus Sellimonas id.14369	FinnGen	-0.165312	0.131254	0.207858
genus Sellimonas id.14369	UKB	-0.200531	0.143607	0.162598
genus Sellimonas id.14369	GERA	-0.273134	0.236923	0.248977
genus Sellimonas id.14369	Meta-analysis	-0.194492	0.089676	0.0300952	0	0.922483
genus Eubacteriumruminantiumgroup id.11340	FinnGen	0.299806	0.146099	0.0401628
genus Eubacteriumruminantiumgroup id.11340	UKB	0.176098	0.148723	0.236386
genus Eubacteriumruminantiumgroup id.11340	GERA	0.0019707	0.243172	0.993534
genus Eubacteriumruminantiumgroup id.11340	Meta-analysis	0.20226	0.0957951	0.0347393	0	0.561262
genus Eisenbergiella id.11304	FinnGen	0.315043	0.321567	0.327229
genus Eisenbergiella id.11304	UKB	0.701725	0.361377	0.0521604
genus Eisenbergiella id.11304	GERA	0.241071	0.680558	0.72317
genus Eisenbergiella id.11304	Meta-analysis	0.458792	0.22653	0.0428366	0	0.685886
genus Actinomyces id.423	FinnGen	-0.53034	0.426285	0.213463
genus Actinomyces id.423	UKB	0.166508	0.532816	0.754657
genus Actinomyces id.423	GERA	0.320755	0.978218	0.742989
genus Actinomyces id.423	Meta-analysis	-0.198278	0.315119	0.529208	0	0.507365
genus Adlercreutzia id.812	FinnGen	-0.811156	0.321663	0.0116769
genus Adlercreutzia id.812	UKB	0.0483228	0.359811	0.893165
genus Adlercreutzia id.812	GERA	0.602743	0.647469	0.351893
genus Adlercreutzia id.812	Meta-analysis	-0.304874	0.224878	0.175185	0.630036	0.0670065
genus Akkermansia id.4037	FinnGen	-0.132259	0.137611	0.336498
genus Akkermansia id.4037	UKB	-0.156638	0.144258	0.277558
genus Akkermansia id.4037	GERA	-0.156748	0.221082	0.478321
genus Akkermansia id.4037	Meta-analysis	-0.146045	0.0907892	0.1077	0	0.991153
genus Alistipes id.968	FinnGen	-0.533979	0.624561	0.392569
genus Alistipes id.968	UKB	-0.0303569	0.648521	0.962665
genus Alistipes id.968	GERA	1.0325	1.40089	0.461107
genus Alistipes id.968	Meta-analysis	-0.16786	0.42832	0.695129	0	0.570416
genus Allisonella id.2174	FinnGen	-0.643255	0.282741	0.0229017
genus Allisonella id.2174	UKB	-0.104953	0.338999	0.756867
genus Allisonella id.2174	GERA	0.574922	0.657683	0.38203
genus Allisonella id.2174	Meta-analysis	-0.324395	0.206185	0.115645	0.438301	0.168585
genus Anaerofilum id.2053	FinnGen	-0.0232341	0.231418	0.920028
genus Anaerofilum id.2053	UKB	0.0871127	0.23707	0.713279
genus Anaerofilum id.2053	GERA	0.24805	0.460205	0.589888
genus Anaerofilum id.2053	Meta-analysis	0.0555356	0.155818	0.721532	0	0.857018
genus Anaerostipes id.1991	FinnGen	-0.0451624	0.132309	0.732846
genus Anaerostipes id.1991	UKB	0.0939805	0.141881	0.507722
genus Anaerostipes id.1991	GERA	0.294031	0.227464	0.196132
genus Anaerostipes id.1991	Meta-analysis	0.0616166	0.0890416	0.488939	0	0.417413
genus Anaerotruncus id.2054	FinnGen	-0.159836	0.142936	0.263469
genus Anaerotruncus id.2054	UKB	-0.0907809	0.169623	0.592518
genus Anaerotruncus id.2054	GERA	0.348802	0.309656	0.259989
genus Anaerotruncus id.2054	Meta-analysis	-0.0779853	0.103071	0.449277	0.104428	0.32739
genus Bacteroides id.918	FinnGen	0.421501	0.203767	0.0385895
genus Bacteroides id.918	UKB	0.0562172	0.207045	0.78599
genus Bacteroides id.918	GERA	0.000617458	0.317506	0.998448
genus Bacteroides id.918	Meta-analysis	0.200048	0.13207	0.129846	0.0282909	0.357323
genus Barnesiella id.944	FinnGen	0.0676558	0.174199	0.697733
genus Barnesiella id.944	UKB	0.188207	0.169185	0.265951
genus Barnesiella id.944	GERA	0.571951	0.287892	0.0469572
genus Barnesiella id.944	Meta-analysis	0.196428	0.111834	0.0790157	0.111208	0.324613
genus Bifidobacterium id.436	FinnGen	0.0199758	0.0975792	0.837795
genus Bifidobacterium id.436	UKB	-0.030284	0.104867	0.772747
genus Bifidobacterium id.436	GERA	0.0216976	0.177984	0.902972
genus Bifidobacterium id.436	Meta-analysis	0.000127722	0.0662959	0.998463	0	0.932318
genus Bilophila id.3170	FinnGen	0.44699	0.181218	0.0136407
genus Bilophila id.3170	UKB	-0.0378622	0.196431	0.847155
genus Bilophila id.3170	GERA	-0.421228	0.31038	0.174738
genus Bilophila id.3170	Meta-analysis	0.123711	0.1224	0.312156	0.711878	0.0310936
genus Blautia id.1992	FinnGen	0.00913126	0.106437	0.931633
genus Blautia id.1992	UKB	0.0751908	0.107208	0.483083
genus Blautia id.1992	GERA	0.35813	0.220175	0.103829
genus Blautia id.1992	Meta-analysis	0.0752185	0.0714461	0.292433	0.0179639	0.361211
genus Butyricimonas id.945	FinnGen	0.158861	0.203581	0.435196
genus Butyricimonas id.945	UKB	-0.315304	0.201344	0.117349
genus Butyricimonas id.945	GERA	-0.0401901	0.31962	0.899935
genus Butyricimonas id.945	Meta-analysis	-0.0740493	0.13065	0.570866	0.274271	0.252101
genus Catenibacterium id.2153	FinnGen	0.550894	0.443598	0.214283
genus Catenibacterium id.2153	UKB	0.743782	0.545421	0.172667
genus Catenibacterium id.2153	GERA	0.519824	0.910936	0.568238
genus Catenibacterium id.2153	Meta-analysis	0.614215	0.321937	0.0564076	0	0.957172
genus Clostridiuminnocuumgroup id.14397	FinnGen	0.0203508	0.205533	0.921127
genus Clostridiuminnocuumgroup id.14397	UKB	0.319662	0.222362	0.150555
genus Clostridiuminnocuumgroup id.14397	GERA	0.340202	0.406725	0.402906
genus Clostridiuminnocuumgroup id.14397	Meta-analysis	0.180276	0.141504	0.202663	0	0.561867
genus Clostridiumsensustricto1 id.1873	FinnGen	-0.0630782	0.0927649	0.496517
genus Clostridiumsensustricto1 id.1873	UKB	0.0356289	0.10769	0.74076
genus Clostridiumsensustricto1 id.1873	GERA	0.331821	0.172193	0.0539763
genus Clostridiumsensustricto1 id.1873	Meta-analysis	0.0293577	0.0650721	0.651877	0.510011	0.129917
genus Collinsella id.815	FinnGen	-0.552067	0.863019	0.522372
genus Collinsella id.815	UKB	-0.84658	0.969355	0.382476
genus Collinsella id.815	GERA	1.77003	1.70233	0.298446
genus Collinsella id.815	Meta-analysis	-0.374785	0.60281	0.534119	0	0.393271
genus Coprobacter id.949	FinnGen	0.0930084	0.15644	0.552157
genus Coprobacter id.949	UKB	0.171355	0.190496	0.368376
genus Coprobacter id.949	GERA	0.37434	0.336292	0.265649
genus Coprobacter id.949	Meta-analysis	0.153151	0.113769	0.178251	0	0.744705
genus Coprococcus1 id.11301	FinnGen	0.0145983	0.238366	0.951166
genus Coprococcus1 id.11301	UKB	0.205979	0.274081	0.452337
genus Coprococcus1 id.11301	GERA	0.164974	0.559089	0.767936
genus Coprococcus1 id.11301	Meta-analysis	0.103388	0.171219	0.545952	0	0.864594
genus Coprococcus2 id.11302	FinnGen	-0.019225	0.135284	0.886994
genus Coprococcus2 id.11302	UKB	-0.244357	0.162813	0.133395
genus Coprococcus2 id.11302	GERA	0.177499	0.25262	0.482284
genus Coprococcus2 id.11302	Meta-analysis	-0.0693049	0.0962097	0.471308	0.11013	0.325055
genus Coprococcus3 id.11303	FinnGen	0.0122188	0.228576	0.957369
genus Coprococcus3 id.11303	UKB	-0.159765	0.289493	0.581031
genus Coprococcus3 id.11303	GERA	-0.499039	0.471364	0.28973
genus Coprococcus3 id.11303	Meta-analysis	-0.110156	0.167664	0.511179	0	0.607548
genus DefluviitaleaceaeUCG011 id.11287	FinnGen	-0.426718	0.338286	0.207161
genus DefluviitaleaceaeUCG011 id.11287	UKB	-0.467434	0.419024	0.264623
genus DefluviitaleaceaeUCG011 id.11287	GERA	-0.174492	0.710753	0.806067
genus DefluviitaleaceaeUCG011 id.11287	Meta-analysis	-0.410427	0.246832	0.0963577	0	0.93659
genus Eggerthella id.819	FinnGen	0.0667728	0.140431	0.634442
genus Eggerthella id.819	UKB	0.30747	0.161939	0.0576064
genus Eggerthella id.819	GERA	0.159171	0.287015	0.579186
genus Eggerthella id.819	Meta-analysis	0.168775	0.0995139	0.0898873	0	0.531997
genus Enterorhabdus id.820	FinnGen	-0.0674045	0.198955	0.734766
genus Enterorhabdus id.820	UKB	0.308759	0.222764	0.165737
genus Enterorhabdus id.820	GERA	0.747938	0.389904	0.055078
genus Enterorhabdus id.820	Meta-analysis	0.181544	0.138685	0.190521	0.500251	0.135199
genus Erysipelatoclostridium id.11381	FinnGen	0.0632448	0.12471	0.612061
genus Erysipelatoclostridium id.11381	UKB	0.198249	0.121725	0.103383
genus Erysipelatoclostridium id.11381	GERA	0.162047	0.25166	0.519631
genus Erysipelatoclostridium id.11381	Meta-analysis	0.135556	0.082317	0.0996075	0	0.736183
genus ErysipelotrichaceaeUCG003 id.11384	FinnGen	0.0983062	0.127147	0.439423
genus ErysipelotrichaceaeUCG003 id.11384	UKB	-0.143613	0.126933	0.257881
genus ErysipelotrichaceaeUCG003 id.11384	GERA	-0.191054	0.262495	0.466713
genus ErysipelotrichaceaeUCG003 id.11384	Meta-analysis	-0.0404908	0.0849916	0.633783	0.0828484	0.336105
genus Escherichia Shigella id.3504	FinnGen	-0.066366	0.202443	0.743043
genus Escherichia Shigella id.3504	UKB	-0.186937	0.213565	0.381403
genus Escherichia Shigella id.3504	GERA	0.212758	0.421407	0.613647
genus Escherichia Shigella id.3504	Meta-analysis	-0.0869932	0.138733	0.530624	0	0.692344
genus Eubacteriumbrachygroup id.11296	FinnGen	-0.803212	0.537493	0.13508
genus Eubacteriumbrachygroup id.11296	UKB	0.0408386	0.522735	0.937729
genus Eubacteriumbrachygroup id.11296	GERA	0.127862	1.07062	0.904937
genus Eubacteriumbrachygroup id.11296	Meta-analysis	-0.315163	0.353698	0.372901	0	0.482024
genus Eubacteriumcoprostanoligenesgroup id.11375	FinnGen	0.0106419	0.152358	0.944315
genus Eubacteriumcoprostanoligenesgroup id.11375	UKB	0.0173452	0.178562	0.922616
genus Eubacteriumcoprostanoligenesgroup id.11375	GERA	0.450894	0.3479	0.19496
genus Eubacteriumcoprostanoligenesgroup id.11375	Meta-analysis	0.0571646	0.10996	0.603156	0	0.490715
genus Eubacteriumeligensgroup id.14372	FinnGen	0.311109	0.187757	0.0975244
genus Eubacteriumeligensgroup id.14372	UKB	0.194243	0.192512	0.31298
genus Eubacteriumeligensgroup id.14372	GERA	-0.322763	0.287617	0.261779
genus Eubacteriumeligensgroup id.14372	Meta-analysis	0.150726	0.121772	0.215803	0.42708	0.174568
genus Eubacteriumhalliigroup id.11338	FinnGen	-0.103128	0.194925	0.596758
genus Eubacteriumhalliigroup id.11338	UKB	-0.0294311	0.197438	0.881502
genus Eubacteriumhalliigroup id.11338	GERA	0.0408261	0.354043	0.908196
genus Eubacteriumhalliigroup id.11338	Meta-analysis	-0.0524357	0.129153	0.684746	0	0.927466
genus Eubacteriumoxidoreducensgroup id.11339	FinnGen	0.00712039	0.311192	0.981745
genus Eubacteriumoxidoreducensgroup id.11339	UKB	0.415439	0.354218	0.240862
genus Eubacteriumoxidoreducensgroup id.11339	GERA	0.371284	0.530916	0.484348
genus Eubacteriumoxidoreducensgroup id.11339	Meta-analysis	0.215244	0.213961	0.314417	0	0.652761
genus Eubacteriumrectalegroup id.14374	FinnGen	0.111936	0.28424	0.693721
genus Eubacteriumrectalegroup id.14374	UKB	0.151792	0.333121	0.648631
genus Eubacteriumrectalegroup id.14374	GERA	-0.353441	0.525069	0.500862
genus Eubacteriumrectalegroup id.14374	Meta-analysis	0.0588165	0.199936	0.768623	0	0.694445
genus Eubacteriumxylanophilumgroup id.14375	FinnGen	0.0202658	0.12561	0.871826
genus Eubacteriumxylanophilumgroup id.14375	UKB	-0.0969514	0.133706	0.468386
genus Eubacteriumxylanophilumgroup id.14375	GERA	-0.360724	0.226852	0.111806
genus Eubacteriumxylanophilumgroup id.14375	Meta-analysis	-0.0803485	0.0848958	0.343925	0.0844882	0.335449
genus Faecalibacterium id.2057	FinnGen	0.213313	0.148009	0.149523
genus Faecalibacterium id.2057	UKB	-0.102577	0.166674	0.538266
genus Faecalibacterium id.2057	GERA	0.258199	0.277379	0.35193
genus Faecalibacterium id.2057	Meta-analysis	0.0993296	0.102791	0.333883	0.162681	0.302919
genus FamilyXIIIAD3011group id.11293	FinnGen	-0.142672	0.149339	0.339399
genus FamilyXIIIAD3011group id.11293	UKB	-0.185679	0.168899	0.271617
genus FamilyXIIIAD3011group id.11293	GERA	0.178983	0.269048	0.505894
genus FamilyXIIIAD3011group id.11293	Meta-analysis	-0.111341	0.103303	0.281118	0	0.496055
genus Flavonifractor id.2059	FinnGen	0.136072	0.13287	0.305788
genus Flavonifractor id.2059	UKB	-0.207117	0.14593	0.155814
genus Flavonifractor id.2059	GERA	-0.537599	0.247242	0.0296762
genus Flavonifractor id.2059	Meta-analysis	-0.0901369	0.0913021	0.323526	0.706594	0.0330994
genus Fusicatenibacter id.11305	FinnGen	0.8922	0.417571	0.0326271
genus Fusicatenibacter id.11305	UKB	0.320414	0.432478	0.458767
genus Fusicatenibacter id.11305	GERA	-0.037785	0.769276	0.960826
genus Fusicatenibacter id.11305	Meta-analysis	0.529784	0.279821	0.0583187	0	0.464872
genus Haemophilus id.3698	FinnGen	-0.116206	0.319328	0.715926
genus Haemophilus id.3698	UKB	0.548207	0.344192	0.111219
genus Haemophilus id.3698	GERA	-0.227695	0.603899	0.706143
genus Haemophilus id.3698	Meta-analysis	0.136423	0.21827	0.531957	0.17381	0.298085
genus Holdemania id.2157	FinnGen	-0.0634243	0.199842	0.750962
genus Holdemania id.2157	UKB	-0.125013	0.241845	0.605216
genus Holdemania id.2157	GERA	0.558255	0.408003	0.17123
genus Holdemania id.2157	Meta-analysis	-0.00772558	0.144122	0.95725	0.106022	0.326738
genus Intestinibacter id.11345	FinnGen	-0.103218	0.130802	0.430044
genus Intestinibacter id.11345	UKB	-0.0185791	0.148349	0.900334
genus Intestinibacter id.11345	GERA	-0.338605	0.230081	0.141109
genus Intestinibacter id.11345	Meta-analysis	-0.10811	0.0902487	0.230952	0	0.504285
genus Lachnoclostridium id.11308	FinnGen	0.203567	0.106378	0.0556683
genus Lachnoclostridium id.11308	UKB	-0.0223048	0.112421	0.842728
genus Lachnoclostridium id.11308	GERA	-0.349551	0.193795	0.0712763
genus Lachnoclostridium id.11308	Meta-analysis	0.0356317	0.0717739	0.619581	0.701859	0.0349401
genus LachnospiraceaeFCS020group id.11314	FinnGen	-0.0617792	0.0939051	0.510609
genus LachnospiraceaeFCS020group id.11314	UKB	0.0822368	0.100583	0.413583
genus LachnospiraceaeFCS020group id.11314	GERA	-0.0123934	0.173702	0.94312
genus LachnospiraceaeFCS020group id.11314	Meta-analysis	0.00290168	0.0638369	0.963745	0	0.575705
genus LachnospiraceaeNC2004group id.11316	FinnGen	0.177398	0.257859	0.491475
genus LachnospiraceaeNC2004group id.11316	UKB	0.0973199	0.268878	0.717391
genus LachnospiraceaeNC2004group id.11316	GERA	0.0904846	0.396979	0.819698
genus LachnospiraceaeNC2004group id.11316	Meta-analysis	0.130286	0.168509	0.439422	0	0.97119
genus LachnospiraceaeUCG010 id.11330	FinnGen	0.082749	0.181592	0.648615
genus LachnospiraceaeUCG010 id.11330	UKB	0.0676155	0.217486	0.755879
genus LachnospiraceaeUCG010 id.11330	GERA	-0.148851	0.378654	0.694242
genus LachnospiraceaeUCG010 id.11330	Meta-analysis	0.0496349	0.130809	0.704358	0	0.854336
genus Marvinbryantia id.2005	FinnGen	-0.309877	0.297396	0.297426
genus Marvinbryantia id.2005	UKB	0.340584	0.341302	0.31833
genus Marvinbryantia id.2005	GERA	-0.351748	0.62699	0.57479
genus Marvinbryantia id.2005	Meta-analysis	-0.0657286	0.211124	0.755552	0.13017	0.316748
genus Methanobrevibacter id.123	FinnGen	-0.203521	0.147568	0.167842
genus Methanobrevibacter id.123	UKB	0.0199297	0.181716	0.912667
genus Methanobrevibacter id.123	GERA	0.280586	0.283358	0.322068
genus Methanobrevibacter id.123	Meta-analysis	-0.0591909	0.106203	0.577296	0.226018	0.274715
genus Oscillospira id.2064	FinnGen	0.00851573	0.178795	0.962012
genus Oscillospira id.2064	UKB	0.216724	0.193877	0.263634
genus Oscillospira id.2064	GERA	-0.427876	0.324819	0.187747
genus Oscillospira id.2064	Meta-analysis	0.0293442	0.121839	0.809677	0.317184	0.231188
genus Parabacteroides id.954	FinnGen	0.162947	0.13727	0.235206
genus Parabacteroides id.954	UKB	0.0753426	0.144714	0.602624
genus Parabacteroides id.954	GERA	0.171739	0.266421	0.519177
genus Parabacteroides id.954	Meta-analysis	0.127621	0.0932874	0.1713	0	0.893976
genus Parasutterella id.2892	FinnGen	0.000899906	0.264437	0.997285
genus Parasutterella id.2892	UKB	-0.141552	0.282056	0.615766
genus Parasutterella id.2892	GERA	0.0126476	0.513253	0.980341
genus Parasutterella id.2892	Meta-analysis	-0.0560354	0.180579	0.756326	0	0.924876
genus Peptococcus id.2037	FinnGen	-0.283495	0.497432	0.568735
genus Peptococcus id.2037	UKB	-0.577706	0.514921	0.261892
genus Peptococcus id.2037	GERA	-0.628273	0.83026	0.449219
genus Peptococcus id.2037	Meta-analysis	-0.45727	0.328556	0.163996	0	0.896207
genus Prevotella7 id.11182	FinnGen	-0.153761	0.274223	0.574991
genus Prevotella7 id.11182	UKB	0.0296812	0.303351	0.922056
genus Prevotella7 id.11182	GERA	0.320764	0.517411	0.535297
genus Prevotella7 id.11182	Meta-analysis	-0.0187825	0.189319	0.920971	0	0.705231
genus RikenellaceaeRC9gutgroup id.11191	FinnGen	-0.199251	0.160644	0.214855
genus RikenellaceaeRC9gutgroup id.11191	UKB	-0.155977	0.171027	0.361766
genus RikenellaceaeRC9gutgroup id.11191	GERA	-0.210418	0.3304	0.524217
genus RikenellaceaeRC9gutgroup id.11191	Meta-analysis	-0.182477	0.110365	0.0982521	0	0.979188
genus Romboutsia id.11347	FinnGen	-0.203711	0.17249	0.237602
genus Romboutsia id.11347	UKB	-0.10986	0.202838	0.588085
genus Romboutsia id.11347	GERA	-0.0911457	0.33518	0.785675
genus Romboutsia id.11347	Meta-analysis	-0.154576	0.122337	0.206399	0	0.920556
genus Roseburia id.2012	FinnGen	0.171202	0.168889	0.310729
genus Roseburia id.2012	UKB	0.223169	0.183019	0.222702
genus Roseburia id.2012	GERA	-0.459475	0.262785	0.080381
genus Roseburia id.2012	Meta-analysis	0.0757113	0.112229	0.499922	0.60911	0.0774391
genus Ruminiclostridium9 id.11357	FinnGen	-0.0907031	0.0806018	0.260452
genus Ruminiclostridium9 id.11357	UKB	0.0479437	0.0895289	0.592297
genus Ruminiclostridium9 id.11357	GERA	-0.284457	0.152165	0.0615681
genus Ruminiclostridium9 id.11357	Meta-analysis	-0.0629607	0.0557388	0.258659	0.469754	0.15169
genus RuminococcaceaeNK4A214group id.11358	FinnGen	0.0515669	0.191508	0.787724
genus RuminococcaceaeNK4A214group id.11358	UKB	-0.0585501	0.202694	0.772689
genus RuminococcaceaeNK4A214group id.11358	GERA	0.140471	0.356846	0.693843
genus RuminococcaceaeNK4A214group id.11358	Meta-analysis	0.0182321	0.129685	0.888196	0	0.864531
genus RuminococcaceaeUCG002 id.11360	FinnGen	-0.0296107	0.150202	0.843719
genus RuminococcaceaeUCG002 id.11360	UKB	-0.129177	0.152803	0.397896
genus RuminococcaceaeUCG002 id.11360	GERA	0.166632	0.310261	0.59122
genus RuminococcaceaeUCG002 id.11360	Meta-analysis	-0.0524284	0.101252	0.604597	0	0.679137
genus RuminococcaceaeUCG003 id.11361	FinnGen	-0.0198761	0.242244	0.934607
genus RuminococcaceaeUCG003 id.11361	UKB	0.00815806	0.248083	0.973767
genus RuminococcaceaeUCG003 id.11361	GERA	0.00215933	0.396111	0.99565
genus RuminococcaceaeUCG003 id.11361	Meta-analysis	-0.00485073	0.158785	0.975629	0	0.996551
genus RuminococcaceaeUCG005 id.11363	FinnGen	-0.0919788	0.122354	0.452205
genus RuminococcaceaeUCG005 id.11363	UKB	-0.236844	0.124121	0.0563688
genus RuminococcaceaeUCG005 id.11363	GERA	0.0704474	0.224936	0.754137
genus RuminococcaceaeUCG005 id.11363	Meta-analysis	-0.132864	0.0812519	0.102006	0	0.442544
genus RuminococcaceaeUCG010 id.11367	FinnGen	-0.167231	0.19111	0.381545
genus RuminococcaceaeUCG010 id.11367	UKB	-0.292927	0.192207	0.127504
genus RuminococcaceaeUCG010 id.11367	GERA	0.406505	0.385764	0.291989
genus RuminococcaceaeUCG010 id.11367	Meta-analysis	-0.159825	0.127861	0.211302	0.241359	0.267631
genus RuminococcaceaeUCG011 id.11368	FinnGen	0.135951	0.392912	0.729337
genus RuminococcaceaeUCG011 id.11368	UKB	0.096531	0.4828	0.841528
genus RuminococcaceaeUCG011 id.11368	GERA	0.22837	0.861632	0.790976
genus RuminococcaceaeUCG011 id.11368	Meta-analysis	0.132267	0.287307	0.645252	0	0.991037
genus RuminococcaceaeUCG014 id.11371	FinnGen	-0.0308314	0.153683	0.840998
genus RuminococcaceaeUCG014 id.11371	UKB	-0.0383973	0.155162	0.804548
genus RuminococcaceaeUCG014 id.11371	GERA	-0.139746	0.321054	0.663365
genus RuminococcaceaeUCG014 id.11371	Meta-analysis	-0.0454813	0.103375	0.659962	0	0.952478
genus Ruminococcus2 id.11374	FinnGen	0.183654	0.170541	0.28153
genus Ruminococcus2 id.11374	UKB	0.262633	0.180132	0.14484
genus Ruminococcus2 id.11374	GERA	0.0883391	0.29991	0.768336
genus Ruminococcus2 id.11374	Meta-analysis	0.201662	0.114467	0.0781131	0	0.874374
genus Ruminococcusgauvreauiigroup id.11342	FinnGen	-0.135155	0.246385	0.583312
genus Ruminococcusgauvreauiigroup id.11342	UKB	0.213643	0.240328	0.374022
genus Ruminococcusgauvreauiigroup id.11342	GERA	-0.113227	0.399347	0.776769
genus Ruminococcusgauvreauiigroup id.11342	Meta-analysis	0.019037	0.158001	0.904097	0	0.560727
genus Slackia id.825	FinnGen	-0.0686914	0.128715	0.593571
genus Slackia id.825	UKB	0.0723737	0.150814	0.631307
genus Slackia id.825	GERA	0.525045	0.238175	0.027493
genus Slackia id.825	Meta-analysis	0.0679889	0.0905533	0.452763	0.584282	0.0902226
genus Streptococcus id.1853	FinnGen	0.0636836	0.189979	0.737464
genus Streptococcus id.1853	UKB	0.245059	0.188983	0.194728
genus Streptococcus id.1853	GERA	-0.0635294	0.326145	0.845558
genus Streptococcus id.1853	Meta-analysis	0.123316	0.123932	0.319725	0	0.656482
genus Sutterella id.2896	FinnGen	0.136617	0.156716	0.383347
genus Sutterella id.2896	UKB	-0.0697689	0.172051	0.6851
genus Sutterella id.2896	GERA	-0.357399	0.301939	0.23654
genus Sutterella id.2896	Meta-analysis	-0.00836125	0.108168	0.938386	0.137747	0.313564
genus Terrisporobacter id.11348	FinnGen	-0.0232115	0.140394	0.868683
genus Terrisporobacter id.11348	UKB	0.260466	0.171625	0.129105
genus Terrisporobacter id.11348	GERA	0.263667	0.245529	0.28288
genus Terrisporobacter id.11348	Meta-analysis	0.118876	0.09937	0.231579	0.0256423	0.358324
genus Turicibacter id.2162	FinnGen	-0.247096	0.193907	0.202558
genus Turicibacter id.2162	UKB	-0.0770756	0.21446	0.7193
genus Turicibacter id.2162	GERA	0.168672	0.417144	0.685956
genus Turicibacter id.2162	Meta-analysis	-0.134569	0.135976	0.322342	0	0.625915
Black bold, negative correlation between gut microbiota and asthma. Red bold, positive correlation between gut microbiota and asthma.

## Sheet: Table 3
Table 3 Causal effects of gut microtiota on asthma (Forward MR analysis)
Exposure	Source of outcome	IVs	IVW								MR-Egger						Weighted median				MR-PRESSO
			OR	Lower_OR	Upper_OR	P	Cochrans_Q	P_for_Q	I2	P_heterogeneity	OR	Lower_OR	Upper_OR	P	Intercept	P_intercept	OR	Lower_OR	Upper_OR	P	OR	Lower_OR	Upper_OR	P	Outliers	P_global	P_distortion
genus Butyricicoccus id.2055	FinnGen	8	0.919222	0.842211	1.00327	0.0591926	5.31003	0.622185			0.914881	0.77068	1.08606	0.348582	0.000471957	0.951899	0.909341	0.809665	1.02129	0.108629	0.919222	0.851774	0.992011	0.0669827	0	0.696333
genus Butyricicoccus id.2055	UKB	8	0.856937	0.74968	0.979539	0.0236344	12.9419	0.0735356			1.03423	0.857147	1.24789	0.737412	-0.021437	0.0564697	0.928234	0.807485	1.06704	0.294917	0.856937	0.74968	0.979539	0.0580721	0	0.117
genus Butyricicoccus id.2055	GERA	7	1.00967	0.845455	1.20579	0.915344	3.83435	0.699081			0.951224	0.687862	1.31542	0.774555	0.00743942	0.684476	0.972724	0.775673	1.21983	0.810757	1.00967	0.876101	1.16361	0.898562	0	0.763
genus Butyricicoccus id.2055	Meta-analysis		0.91525	0.855351	0.979342	0.0103334			0.0547857	0.347163	0.965197	0.857797	1.08604	0.556158			0.92433	0.850716	1.00431	0.0631176	0.921664	0.867991	0.978656	0.00770388
genus Turicibacter id.2162	FinnGen	13	0.964079	0.910402	1.02092	0.210725	12.5434	0.403082			0.815636	0.643208	1.03429	0.120751	0.0169501	0.183334	0.971932	0.89872	1.05111	0.476145	0.964079	0.910402	1.02092	0.234574	0	0.411333
genus Turicibacter id.2162	UKB	13	0.999332	0.915523	1.09081	0.988076	16.7097	0.160849			0.885702	0.613041	1.27963	0.531185	0.0116462	0.520984	0.918789	0.823017	1.02571	0.131535	0.999332	0.915523	1.09081	0.988321	0	0.169333
genus Turicibacter id.2162	GERA	14	0.80636	0.713347	0.9115	0.000577713	5.61621	0.959013			0.983673	0.592469	1.63319	0.950306	-0.0194313	0.443796	0.856042	0.731215	1.00218	0.0532444	0.80636	0.743949	0.874006	0.000160568	0	0.965333
genus Turicibacter id.2162	Meta-analysis		0.950318	0.90882	0.993711	0.025289			0.762163	0.0149273	0.854128	0.709387	1.0284	0.0960344			0.939333	0.885383	0.996569	0.038091	0.927407	0.889975	0.966414	0.000336754
genus Coprococcus2 id.11302	FinnGen	9	1.02835	0.921733	1.14729	0.616695	16.2113	0.0394541			1.72437	1.07556	2.76455	0.0581185	-0.0397822	0.0649944	0.990911	0.884947	1.10956	0.874279	0.971211	0.904666	1.04265	0.446412	1	0.036	0.164667
genus Coprococcus2 id.11302	UKB	9	1.11816	1.00843	1.23981	0.0340575	6.40447	0.602023			0.944432	0.537306	1.66005	0.848165	0.0128392	0.569392	1.11198	0.967488	1.27805	0.135022	1.11816	1.01946	1.22641	0.0453366	0	0.617
genus Coprococcus2 id.11302	GERA	9	1.05106	0.883225	1.2508	0.57475	4.90578	0.767597			1.18748	0.45493	3.09962	0.735893	-0.00925723	0.807171	0.992699	0.804944	1.22425	0.945381	1.05106	0.917193	1.20447	0.494073	0	0.788333
genus Coprococcus2 id.11302	Meta-analysis		1.10027	1.00677	1.20246	0.0349563			0	0.54889	1.00164	0.615954	1.62884	0.994717			1.07404	0.956442	1.2061	0.227332	1.09657	1.01583	1.18372	0.0181514
genus Roseburia id.2012	FinnGen	16	1.03854	0.966288	1.1162	0.303986	15.5761	0.41077			0.989995	0.799593	1.22574	0.927788	0.00375868	0.646724	0.976251	0.882899	1.07947	0.639272	1.03854	0.966288	1.1162	0.320277	0	0.439667
genus Roseburia id.2012	UKB	15	0.916247	0.810618	1.03564	0.161618	25.7647	0.0277275			1.07736	0.778343	1.49124	0.660675	-0.0134134	0.311264	0.862172	0.749409	0.991902	0.0381076	0.916247	0.810618	1.03564	0.183385	0	0.035
genus Roseburia id.2012	GERA	15	1.23884	1.05985	1.44805	0.00714284	10.5408	0.721674			1.13617	0.721891	1.78819	0.590514	0.00667288	0.696969	1.32598	1.06248	1.65484	0.0125535	1.23884	1.08196	1.41846	0.00782841	0	0.748
genus Roseburia id.2012	Meta-analysis		1.07128	1.0034	1.14375	0.039245			0.752664	0.0443525	1.01506	0.836696	1.23144	0.879518			1.02863	0.938658	1.12722	0.545557	1.07981	1.01323	1.15078	0.018048
genus Butyrivibrio id.1993	FinnGen	16	0.968009	0.938134	0.998835	0.0420634	10.5641	0.782841			0.939996	0.821975	1.07496	0.381294	0.00436471	0.665802	0.977366	0.936538	1.01997	0.293004	0.968009	0.942874	0.993813	0.0285463	0	0.790333
genus Butyrivibrio id.1993	UKB	16	0.980961	0.93968	1.02406	0.380862	16.1246	0.373822			0.954854	0.785784	1.1603	0.649336	0.00394852	0.784607	0.962019	0.907273	1.02007	0.195217	0.980961	0.93968	1.02406	0.394679	0	0.390333
genus Butyrivibrio id.1993	GERA	16	1.00469	0.935853	1.07858	0.897253	6.46844	0.97076			0.88021	0.642985	1.20496	0.439122	0.0194204	0.410991	1.02216	0.930496	1.12285	0.647546	1.00469	0.958937	1.05262	0.846745	0	0.968667
genus Butyrivibrio id.1993	Meta-analysis		0.976071	0.953061	0.999636	0.0466047			0	0.619514	0.937411	0.844614	1.0404	0.224269			0.977844	0.946688	1.01002	0.175031	0.977677	0.958109	0.997646	0.0286338
genus Actinomyces id.423	FinnGen	8	0.997796	0.920492	1.08159	0.957223	10.9332	0.141559			1.13333	0.938085	1.36921	0.242126	-0.0154667	0.200288	1.01018	0.924157	1.1042	0.82357	0.997796	0.920492	1.08159	0.958722	0	0.162
genus Actinomyces id.423	UKB	8	0.977749	0.848264	1.127	0.756206	20.7791	0.00411127			0.955171	0.622687	1.46518	0.840533	0.00268576	0.912474	1.00045	0.89449	1.11896	0.993746	1.02954	0.937358	1.13079	0.565293	1	0.00866667	0.219333
genus Actinomyces id.423	GERA	8	1.08767	0.883507	1.339	0.428195	15.2129	0.0333651			1.00554	0.533887	1.89385	0.986917	0.0089442	0.803727	1.04123	0.833858	1.30018	0.721415	1.08767	0.883507	1.339	0.454203	0	0.0403333
genus Actinomyces id.423	Meta-analysis		0.997796	0.920492	1.08159	0.957223					1.13333	0.938085	1.36921	0.194477			1.01018	0.924157	1.1042	0.82357	0.997796	0.920492	1.08159	0.957223
genus Adlercreutzia id.812	FinnGen	12	0.974013	0.896382	1.05837	0.53437	22.7936	0.0188976			0.784525	0.525252	1.17178	0.263203	0.020528	0.305513	0.941687	0.86435	1.02594	0.169379	0.974013	0.896382	1.05837	0.54703	0	0.024
genus Adlercreutzia id.812	UKB	12	0.928455	0.861215	1.00094	0.052942	9.74079	0.553843			1.23687	0.860157	1.77857	0.278032	-0.027268	0.144741	0.927912	0.838337	1.02706	0.148587	0.928455	0.865042	0.996516	0.064231	0	0.571667
genus Adlercreutzia id.812	GERA	11	0.978837	0.837164	1.14449	0.78858	13.5542	0.194316			1.10251	0.495579	2.45273	0.816307	-0.0111089	0.772492	0.96028	0.785999	1.17321	0.691619	0.978837	0.837164	1.14449	0.79403	0	0.214667
genus Adlercreutzia id.812	Meta-analysis		0.937714	0.876287	1.00345	0.0628242			0	0.550488	1.21278	0.871282	1.68813	0.252891			0.934439	0.853545	1.023	0.142158	0.93683	0.878354	0.9992	0.047218
genus Akkermansia id.4037	FinnGen	12	1.00809	0.91849	1.10644	0.865231	21.62	0.0274882			1.28411	0.948651	1.73819	0.136568	-0.0195067	0.133076	1.03341	0.940107	1.13597	0.496058	1.03596	0.958405	1.11979	0.394442	1	0.033	0.667
genus Akkermansia id.4037	UKB	12	0.933965	0.858136	1.01649	0.113804	7.87075	0.724833			1.16874	0.861889	1.58485	0.339286	-0.0181211	0.1639	0.949429	0.848134	1.06282	0.367296	0.933965	0.869408	1.00332	0.0883985	0	0.743667
genus Akkermansia id.4037	GERA	12	0.899969	0.777639	1.04154	0.157378	6.02411	0.871751			1.00278	0.593369	1.69468	0.991922	-0.00866308	0.68287	0.869603	0.719485	1.05104	0.148428	0.899969	0.807742	1.00273	0.0824492	0	0.860333
genus Akkermansia id.4037	Meta-analysis		0.925297	0.859933	0.99563	0.0377864			0	0.666927	1.1245	0.864099	1.46337	0.382606			0.927857	0.842131	1.02231	0.130047	0.923461	0.869934	0.980282	0.00895703
genus Alistipes id.968	FinnGen	14	1.09183	0.98528	1.20989	0.093556	20.3102	0.0877407			1.18083	0.694091	2.00889	0.551255	-0.00472724	0.77301	1.11015	0.982714	1.25412	0.0930117	1.09183	0.98528	1.20989	0.117423	0	0.103667
genus Alistipes id.968	UKB	15	0.956799	0.86045	1.06394	0.414785	16.0507	0.310289			0.945863	0.545727	1.63938	0.845838	0.000694528	0.96728	0.985443	0.856687	1.13355	0.837362	0.956799	0.86045	1.06394	0.428441	0	0.319333
genus Alistipes id.968	GERA	15	0.977328	0.768485	1.24293	0.851679	27.864	0.0148308			1.91513	0.565826	6.48209	0.315262	-0.0403541	0.290136	0.913845	0.69718	1.19784	0.514062	0.977328	0.768485	1.24293	0.854362	0	0.016
genus Alistipes id.968	Meta-analysis		1.02432	0.95145	1.10277	0.523334			0.674248	0.0797582	1.06088	0.723939	1.55463	0.761813			1.05454	0.961895	1.15611	0.25767	1.02432	0.95145	1.10277	0.523334
genus Allisonella id.2174	FinnGen	9	1.00195	0.962752	1.04273	0.923946	2.80453	0.946019			1.01214	0.779902	1.31354	0.930222	-0.00148372	0.940734	1.0093	0.959244	1.06197	0.721281	1.00195	0.978551	1.0259	0.875906	0	0.949667
genus Allisonella id.2174	UKB	9	1.02097	0.964811	1.08039	0.472197	8.73647	0.365013			0.979292	0.660742	1.45142	0.919905	0.00605485	0.839585	1.00584	0.932076	1.08545	0.880841	1.02097	0.964811	1.08039	0.492658	0	0.397667
genus Allisonella id.2174	GERA	9	1.06987	0.976792	1.17182	0.145847	8.03987	0.429585			0.854583	0.460574	1.58566	0.633568	0.0326843	0.494408	1.10822	0.979456	1.25392	0.102975	1.06987	0.976792	1.17182	0.183928	0	0.453
genus Allisonella id.2174	Meta-analysis		1.01505	0.984368	1.0467	0.340064			0	0.42086	0.984622	0.802118	1.20865	0.882207			1.01829	0.978344	1.05987	0.374671	1.00818	0.987027	1.02978	0.451518
genus Alloprevotella id.961	FinnGen	6	0.948915	0.894111	1.00708	0.0840576	7.09822	0.213438			0.648108	0.40842	1.02846	0.139454	0.0522807	0.178748	0.952045	0.889813	1.01863	0.154213	0.948915	0.894111	1.00708	0.144636	0	0.247
genus Alloprevotella id.961	UKB	6	0.952423	0.851554	1.06524	0.393398	13.9041	0.01623			0.84652	0.277878	2.57882	0.783973	0.0160828	0.844873	0.961208	0.872928	1.05842	0.420848	0.909302	0.845403	0.97803	0.0628	1	0.032	0.445667
genus Alloprevotella id.961	GERA	7	1.02982	0.92937	1.14112	0.57471	4.72855	0.57907			0.768298	0.2892	2.04108	0.619605	0.0403103	0.580253	0.991741	0.865948	1.13581	0.904605	1.02982	0.940139	1.12805	0.550643	0	0.614667
genus Alloprevotella id.961	Meta-analysis		0.968643	0.92005	1.0198	0.225026			0.452799	0.176425	0.668553	0.440377	1.01496	0.0587172			0.959815	0.903465	1.01968	0.18396	0.972407	0.925157	1.02207	0.270901
genus Anaerofilum id.2053	FinnGen	11	0.990302	0.945333	1.03741	0.681078	8.91844	0.539861			1.05576	0.85311	1.30654	0.629764	-0.00743076	0.561325	0.964232	0.906125	1.02606	0.25072	0.990302	0.94778	1.03473	0.672659	0	0.542667
genus Anaerofilum id.2053	UKB	12	0.954636	0.901669	1.01071	0.110912	10.9095	0.450878			0.886031	0.682634	1.15003	0.384534	0.00888326	0.577851	0.964242	0.89322	1.04091	0.350909	0.954636	0.901882	1.01048	0.137747	0	0.451333
genus Anaerofilum id.2053	GERA	11	0.962422	0.869539	1.06523	0.459476	9.47845	0.487376			1.08224	0.693432	1.68904	0.735852	-0.0143113	0.608324	0.96274	0.833498	1.11202	0.605646	0.962422	0.871874	1.06237	0.464915	0	0.500667
genus Anaerofilum id.2053	Meta-analysis		0.974406	0.941869	1.00807	0.134572			0	0.601003	0.995563	0.85284	1.16217	0.955078			0.964085	0.920974	1.00921	0.117105	0.975234	0.943791	1.00772	0.133661
genus Anaerostipes id.1991	FinnGen	14	0.994438	0.921967	1.07261	0.885133	9.68879	0.719163			0.976128	0.783281	1.21645	0.833257	0.00132222	0.863048	0.997761	0.900535	1.10549	0.965825	0.994438	0.931553	1.06157	0.869678	0	0.71
genus Anaerostipes id.1991	UKB	14	1.01774	0.910666	1.13741	0.756477	18.0826	0.154408			1.02864	0.746823	1.41679	0.865654	-0.000786804	0.945433	1.00356	0.875279	1.15063	0.959423	1.01774	0.910666	1.13741	0.761393	0	0.167
genus Anaerostipes id.1991	GERA	13	1.28212	1.08503	1.51501	0.00351912	10.2461	0.594383			1.75179	1.07231	2.86182	0.0467984	-0.0220977	0.211906	1.34148	1.06045	1.69698	0.0143114	1.28212	1.09887	1.49592	0.00824761	0	0.654667
genus Anaerostipes id.1991	Meta-analysis		1.03267	0.97392	1.09497	0.282046			0.732495	0.0237959	1.06279	0.896521	1.25989	0.482947			1.03226	0.955325	1.11539	0.421713	1.03001	0.976934	1.08597	0.273334
genus Anaerotruncus id.2054	FinnGen	14	0.971316	0.883488	1.06788	0.547256	21.3327	0.0666042			0.945986	0.704644	1.26999	0.718186	0.00191901	0.855104	0.917144	0.816129	1.03066	0.146303	0.971316	0.883488	1.06788	0.557608	0	0.0626667
genus Anaerotruncus id.2054	UKB	14	0.999146	0.906593	1.10115	0.98626	8.26795	0.825716			1.1158	0.81676	1.52433	0.504306	-0.00775535	0.479348	0.985928	0.866135	1.12229	0.830215	0.999146	0.924616	1.07968	0.9831	0	0.833333
genus Anaerotruncus id.2054	GERA	14	1.01419	0.861408	1.19407	0.865668	12.8674	0.458109			1.102	0.64238	1.89048	0.730411	-0.00587346	0.756403	1.00877	0.809954	1.25638	0.937876	1.01419	0.862128	1.19308	0.867602	0	0.471
genus Anaerotruncus id.2054	Meta-analysis		0.989058	0.928983	1.05302	0.730749			0	0.872518	1.03299	0.846531	1.26053	0.749272			0.955408	0.881389	1.03564	0.267544	0.991017	0.936775	1.0484	0.753351
genus Bacteroides id.918	FinnGen	12	1.04758	0.926594	1.18437	0.457845	25.3773	0.00802472			0.766075	0.398974	1.47095	0.441974	0.0206404	0.360903	1.04361	0.92185	1.18145	0.50006	1.04758	0.926594	1.18437	0.473401	0	0.0153333
genus Bacteroides id.918	UKB	12	1.00836	0.898801	1.13127	0.887212	12.8273	0.304764			0.944857	0.497167	1.79569	0.865997	0.00423847	0.843869	0.964695	0.829434	1.12201	0.640974	1.00836	0.898801	1.13127	0.889776	0	0.285333
genus Bacteroides id.918	GERA	12	1.06474	0.864082	1.312	0.555982	14.1141	0.226746			0.388769	0.146101	1.0345	0.0877608	0.0656918	0.0670024	0.976095	0.755721	1.26073	0.852973	1.06474	0.864082	1.312	0.567877	0	0.231
genus Bacteroides id.918	Meta-analysis		1.02121	0.923339	1.12945	0.683045			0	0.654634	0.723282	0.422812	1.23728	0.236932			0.967629	0.849594	1.10206	0.62004	1.02121	0.923339	1.12945	0.683045
genus Barnesiella id.944	FinnGen	16	1.02229	0.934586	1.11823	0.629989	29.564	0.0135943			1.04361	0.698806	1.55854	0.837772	-0.00164826	0.918908	1.01105	0.910074	1.12324	0.837741	1.02229	0.934586	1.11823	0.636942	0	0.0133333
genus Barnesiella id.944	UKB	16	1.12681	1.03846	1.22267	0.00415861	6.25264	0.975184			1.13685	0.851426	1.51796	0.399203	-0.000740467	0.950883	1.14448	1.02552	1.27724	0.0159536	1.12681	1.06894	1.1878	0.000478245	0	0.981333
genus Barnesiella id.944	GERA	17	0.931385	0.812605	1.06753	0.307155	13.6896	0.621826			1.00909	0.619621	1.64337	0.971464	-0.00672755	0.741941	0.960344	0.793805	1.16182	0.677103	0.931385	0.820964	1.05666	0.285909	0	0.646333
genus Barnesiella id.944	Meta-analysis		1.0716	0.999095	1.14937	0.0530319			0.818617	0.0188736	1.10215	0.859479	1.41334	0.443344			1.09551	0.996133	1.2048	0.0600874	1.09537	1.04336	1.14996	0.00024229
genus Bifidobacterium id.436	FinnGen	13	1.02084	0.937608	1.11147	0.634518	22.6663	0.0306967			0.993566	0.792235	1.24606	0.95645	0.00240242	0.803645	1.00678	0.917172	1.10514	0.887075	1.02084	0.937608	1.11147	0.643054	0	0.038
genus Bifidobacterium id.436	UKB	14	1.0309	0.946467	1.12286	0.485199	14.4345	0.343974			0.981925	0.774667	1.24463	0.882641	0.00416839	0.67234	1.03087	0.923005	1.15133	0.589805	1.0309	0.946467	1.12286	0.497494	0	0.382667
genus Bifidobacterium id.436	GERA	10	0.877735	0.721569	1.0677	0.192009	11.1038	0.268658			0.918576	0.524443	1.60891	0.774033	-0.00368077	0.868321	0.877108	0.68677	1.1202	0.293448	0.877735	0.721569	1.0677	0.224381	0	0.300333
genus Bifidobacterium id.436	Meta-analysis		1.00473	0.929044	1.08659	0.905911			0.540298	0.14024	0.972037	0.781365	1.20924	0.799043			1.00302	0.906922	1.10931	0.953142	1.00473	0.929044	1.08659	0.905911
genus Bilophila id.3170	FinnGen	15	0.952948	0.880697	1.03113	0.2309	20.6684	0.110436			1.22594	0.898013	1.67362	0.222007	-0.0192968	0.126305	0.912147	0.830592	1.00171	0.0543204	0.952948	0.880697	1.03113	0.250789	0	0.123
genus Bilophila id.3170	UKB	16	1.06144	0.955125	1.17958	0.268163	25.1852	0.0475104			0.880861	0.582853	1.33124	0.556749	0.0147056	0.375279	1.01286	0.89735	1.14325	0.836096	1.06144	0.955125	1.17958	0.285604	0	0.0563333
genus Bilophila id.3170	GERA	15	1.12554	0.953428	1.32871	0.162496	18.9931	0.165213			0.907504	0.474821	1.73447	0.773641	0.0169005	0.511528	1.15462	0.94267	1.41422	0.164702	1.12554	0.953428	1.32871	0.184245	0	0.179
genus Bilophila id.3170	Meta-analysis		1.00663	0.948922	1.06784	0.826446			0.561807	0.10207	1.06259	0.842515	1.34015	0.608143			0.970822	0.905561	1.04079	0.404256	1.00663	0.948922	1.06784	0.826446
genus Blautia id.1992	FinnGen	13	0.981377	0.886114	1.08688	0.718219	18.7693	0.0942495			0.790592	0.617959	1.01145	0.0884011	0.0164244	0.0902011	0.981185	0.878188	1.09626	0.737095	0.981377	0.886114	1.08688	0.724491	0	0.105333
genus Blautia id.1992	UKB	13	1.05433	0.962866	1.15448	0.253163	5.64806	0.932774			1.02888	0.848241	1.24799	0.777904	0.00220454	0.78391	1.07084	0.946584	1.21141	0.276746	1.05433	0.990693	1.12206	0.121661	0	0.936333
genus Blautia id.1992	GERA	12	1.04231	0.885632	1.2267	0.618053	10.5361	0.482901			1.25972	0.88722	1.78861	0.22577	-0.016389	0.259196	1.06442	0.844216	1.34205	0.597563	1.04231	0.888712	1.22245	0.620489	0	0.476
genus Blautia id.1992	Meta-analysis		1.02454	0.962354	1.09075	0.447913			0	0.574459	0.976398	0.849328	1.12248	0.737042			1.02516	0.948528	1.10799	0.530709	1.03487	0.983974	1.08839	0.182841
genus Butyricimonas id.945	FinnGen	16	1.07575	0.996636	1.16114	0.060996	25.4834	0.0438167			1.06901	0.784727	1.45628	0.678658	0.000532957	0.967727	1.04622	0.960879	1.13913	0.297995	1.07575	0.996636	1.16114	0.0806129	0	0.05
genus Butyricimonas id.945	UKB	16	1.00226	0.925958	1.08485	0.955446	18.5105	0.236778			0.763159	0.590321	0.986602	0.0581774	0.0240494	0.0481278	0.987288	0.892352	1.09232	0.804114	1.00226	0.925958	1.08485	0.956183	0	0.228
genus Butyricimonas id.945	GERA	17	0.905895	0.803208	1.02171	0.107374	15.7247	0.472333			0.891481	0.575537	1.38087	0.614382	0.00140126	0.941311	0.951757	0.8125	1.11488	0.540128	0.905895	0.804043	1.02065	0.123879	0	0.495
genus Butyricimonas id.945	Meta-analysis		1.02393	0.959981	1.09213	0.47236			0.820984	0.0181036	1.00629	0.781745	1.29533	0.961194			1.02424	0.95029	1.10394	0.531067	1.0233	0.959548	1.09128	0.48282
genus CandidatusSoleaferrea id.11350	FinnGen	11	1.00417	0.948305	1.06332	0.886714	12.3441	0.262684			1.0301	0.792883	1.33828	0.829225	-0.00261465	0.84884	1.03042	0.958001	1.10832	0.420227	1.00417	0.948305	1.06332	0.889543	0	0.277333
genus CandidatusSoleaferrea id.11350	UKB	12	0.939902	0.881251	1.00246	0.0593817	8.56404	0.662063			1.12695	0.87466	1.452	0.377106	-0.0189803	0.177331	0.914799	0.838735	0.997761	0.0443657	0.939902	0.887956	0.994887	0.0559217	0	0.669333
genus CandidatusSoleaferrea id.11350	GERA	11	0.988153	0.882356	1.10664	0.836579	8.70351	0.560453			1.195	0.782613	1.82467	0.430733	-0.0199464	0.384841	0.947956	0.815174	1.10237	0.487573	0.988153	0.889083	1.09826	0.829463	0	0.569
genus CandidatusSoleaferrea id.11350	Meta-analysis		0.976895	0.938562	1.01679	0.252382			0.133203	0.315476	1.09634	0.927487	1.29592	0.281106			0.97692	0.927095	1.02942	0.381967	0.973417	0.937417	1.0108	0.161107
genus Catenibacterium id.2153	FinnGen	4	1.06698	1.00116	1.13713	0.0459562	2.41312	0.491196			0.782636	0.35253	1.7375	0.608153	0.0399379	0.524647	1.06536	0.986267	1.15079	0.107693	1.06698	1.00776	1.12969	0.112488	0	0.558333
genus Catenibacterium id.2153	UKB	5	0.986737	0.862002	1.12952	0.846458	14.3178	0.00634679			0.995291	0.243587	4.06673	0.995168	-0.00116621	0.99111	0.978956	0.863819	1.10944	0.739014	1.00284	0.875399	1.14882	0.971139	2	0.0256667	<0.000333333333333333
genus Catenibacterium id.2153	GERA	5	1.07044	0.946407	1.21073	0.278647	3.42656	0.489133			0.882442	0.277947	2.80162	0.845565	0.0260625	0.763277	1.02356	0.867943	1.20708	0.781946	1.07044	0.955124	1.19968	0.306773	0	0.516
genus Catenibacterium id.2153	Meta-analysis		1.06771	1.009	1.12984	0.0231825			0	0.9635	0.81355	0.422032	1.56828	0.537748			1.05773	0.986348	1.13428	0.115395	1.06768	1.01453	1.1236	0.0119415
genus ChristensenellaceaeR 7group id.11283	FinnGen	10	0.951167	0.858816	1.05345	0.336672	11.3479	0.252614			0.727364	0.521157	1.01516	0.0981746	0.0189287	0.138925	0.978441	0.853733	1.12137	0.754045	0.951167	0.858816	1.05345	0.361771	0	0.259667
genus ChristensenellaceaeR 7group id.11283	UKB	11	0.824174	0.707425	0.960191	0.013092	19.6449	0.0327961			0.802844	0.487149	1.32313	0.41132	0.00201671	0.915856	0.885686	0.749752	1.04627	0.153298	0.824174	0.707425	0.960191	0.0324728	0	0.0456667
genus ChristensenellaceaeR 7group id.11283	GERA	11	0.838589	0.69467	1.01232	0.0668782	5.57889	0.849316			0.830548	0.464767	1.48421	0.546332	0.000739359	0.973318	0.845952	0.655228	1.09219	0.199335	0.838589	0.728573	0.965217	0.0340591	0	0.858
genus ChristensenellaceaeR 7group id.11283	Meta-analysis		0.924313	0.844946	1.01113	0.085746			0.247336	0.249052	0.75169	0.562969	1.00367	0.0529739			0.947387	0.840018	1.06848	0.378489	0.91068	0.838447	0.989136	0.0264815
genus Clostridiuminnocuumgroup id.14397	FinnGen	10	1.0072	0.96394	1.05241	0.74862	9.52279	0.390479			0.981004	0.768357	1.2525	0.881534	0.00352014	0.834871	1.02272	0.961358	1.088	0.47668	1.0072	0.96394	1.05241	0.755935	0	0.412333
genus Clostridiuminnocuumgroup id.14397	UKB	11	1.01183	0.954118	1.07302	0.694757	11.2087	0.341491			1.4636	1.08358	1.97691	0.0348024	-0.0473573	0.0368358	1.05248	0.970239	1.1417	0.217874	1.01183	0.954118	1.07302	0.702991	0	0.365
genus Clostridiuminnocuumgroup id.14397	GERA	11	1.06321	0.967708	1.16814	0.201805	3.37286	0.97124			0.949621	0.567996	1.58765	0.848102	0.0144355	0.671504	1.06497	0.93976	1.20686	0.323947	1.06321	1.00665	1.12294	0.052633	0	0.964667
genus Clostridiuminnocuumgroup id.14397	Meta-analysis		1.01699	0.977322	1.05827	0.406528			0.0412492	0.307119	0.975142	0.782055	1.2159	0.823075			1.03089	0.975276	1.08968	0.282271	1.02881	0.994187	1.06463	0.10391
genus Clostridiumsensustricto1 id.1873	FinnGen	9	0.968937	0.892906	1.05144	0.449139	8.93586	0.347735			0.960679	0.766763	1.20364	0.737548	0.000880267	0.937935	1.02717	0.919229	1.14779	0.636016	0.968937	0.892906	1.05144	0.470839	0	0.325333
genus Clostridiumsensustricto1 id.1873	UKB	9	0.991972	0.900413	1.09284	0.870418	5.20236	0.735745			0.91934	0.740813	1.14089	0.470139	0.00867901	0.465192	0.982804	0.867701	1.11318	0.7849	0.991972	0.917453	1.07254	0.84474	0	0.731
genus Clostridiumsensustricto1 id.1873	GERA	7	0.808576	0.587399	1.11304	0.19251	19.3154	0.00366285			0.453692	0.257778	0.798502	0.0407847	0.0774976	0.0762352	0.738874	0.556328	0.981319	0.0365953	0.743211	0.571735	0.966115	0.0773629	1	0.0156667	0.590667
genus Clostridiumsensustricto1 id.1873	Meta-analysis		0.978452	0.919213	1.04151	0.494208			0	0.716284	0.938888	0.803324	1.09733	0.428017			1.00729	0.927166	1.09433	0.863684	0.980909	0.927063	1.03788	0.503401
genus Collinsella id.815	FinnGen	10	0.89364	0.787227	1.01444	0.0821415	18.1186	0.0338228			0.747627	0.449882	1.24243	0.294264	0.0128922	0.496527	0.855805	0.749731	0.976887	0.0210905	0.89364	0.787227	1.01444	0.116144	0	0.046
genus Collinsella id.815	UKB	10	1.03659	0.900586	1.19313	0.616531	15.2267	0.0848942			0.618646	0.39956	0.957862	0.0634762	0.0382354	0.0433954	0.999895	0.856852	1.16682	0.998935	1.03659	0.900586	1.19313	0.628549	0	0.0956667
genus Collinsella id.815	GERA	10	0.954655	0.770018	1.18357	0.672175	12.2933	0.197277			0.736471	0.310347	1.74769	0.50747	0.019167	0.559341	1.03907	0.795976	1.3564	0.778058	0.954655	0.770018	1.18357	0.682107	0	0.215667
genus Collinsella id.815	Meta-analysis		0.954655	0.770018	1.18357	0.672175					0.736471	0.310347	1.74769	0.48783			1.03907	0.795976	1.3564	0.778058	0.954655	0.770018	1.18357	0.672175
genus Coprobacter id.949	FinnGen	14	1.0155	0.969109	1.06412	0.519037	11.6458	0.556876			0.897854	0.771382	1.04506	0.189482	0.0144658	0.120609	1.01847	0.955698	1.08538	0.572771	1.0155	0.971537	1.06146	0.507643	0	0.547
genus Coprobacter id.949	UKB	14	1.03716	0.977322	1.10066	0.228819	13.6134	0.401625			1.08174	0.902439	1.29666	0.412095	-0.0052451	0.637373	1.00136	0.924531	1.08458	0.973358	1.03716	0.977322	1.10066	0.250276	0	0.431667
genus Coprobacter id.949	GERA	13	1.02565	0.905476	1.16177	0.690393	16.5886	0.16574			1.10913	0.72035	1.70775	0.647269	-0.00912893	0.716603	1.0221	0.879368	1.188	0.775757	1.02565	0.905476	1.16177	0.697389	0	0.171667
genus Coprobacter id.949	Meta-analysis		1.02388	0.988423	1.06062	0.189346			0	0.860727	0.978443	0.874451	1.0948	0.703845			1.0128	0.966077	1.06179	0.597534	1.02336	0.989017	1.0589	0.184861
genus Coprococcus1 id.11301	FinnGen	14	1.00704	0.929225	1.09137	0.864256	17.306	0.185692			1.03763	0.834863	1.28965	0.74487	-0.00226158	0.775176	1.01212	0.911555	1.12379	0.82145	1.00704	0.929225	1.09137	0.866888	0	0.183333
genus Coprococcus1 id.11301	UKB	14	1.04525	0.93781	1.165	0.423878	20.309	0.0877697			0.99433	0.760534	1.3	0.967521	0.00393163	0.694721	1.01621	0.889428	1.16106	0.813056	1.04525	0.93781	1.165	0.438247	0	0.103667
genus Coprococcus1 id.11301	GERA	13	1.06552	0.892138	1.27259	0.483692	16.4338	0.172165			0.90978	0.59792	1.3843	0.667396	0.0127811	0.431342	1.09574	0.872222	1.37655	0.432154	1.06552	0.892138	1.27259	0.497047	0	0.193667
genus Coprococcus1 id.11301	Meta-analysis		1.0256	0.965189	1.08979	0.414455			0	0.781411	1.00407	0.858478	1.17436	0.95944			1.02281	0.946609	1.10514	0.568056	1.0256	0.965189	1.08979	0.414455
genus Coprococcus3 id.11303	FinnGen	9	0.96276	0.875492	1.05873	0.43373	4.32465	0.826709			0.977982	0.574272	1.6655	0.936968	-0.00094259	0.954838	0.96214	0.848902	1.09048	0.545751	0.96276	0.897796	1.03243	0.318081	0	0.832667
genus Coprococcus3 id.11303	UKB	9	1.02832	0.916093	1.15429	0.635779	3.57549	0.893253			1.28677	0.82772	2.00039	0.299646	-0.0144661	0.336391	1.09	0.9397	1.26433	0.254959	1.02832	0.951864	1.11091	0.498797	0	0.896333
genus Coprococcus3 id.11303	GERA	7	1.12337	0.890317	1.41743	0.326759	6.2381	0.397053			0.132211	0.0154611	1.13056	0.123879	0.122694	0.106563	1.20243	0.885141	1.63344	0.238238	1.12337	0.890317	1.41743	0.364631	0	0.434667
genus Coprococcus3 id.11303	Meta-analysis		1.00019	0.932583	1.07271	0.995679			0	0.406815	1.09146	0.780343	1.52661	0.609209			1.02892	0.939103	1.12733	0.540689	0.997585	0.948385	1.04934	0.925341
genus DefluviitaleaceaeUCG011 id.11287	FinnGen	10	0.99655	0.930273	1.06755	0.921595	10.1477	0.338658			1.24614	0.974443	1.5936	0.117572	-0.0233037	0.102024	1.00383	0.91803	1.09764	0.933219	0.99655	0.930273	1.06755	0.923753	0	0.341
genus DefluviitaleaceaeUCG011 id.11287	UKB	10	0.956984	0.885503	1.03423	0.266948	9.1585	0.422774			1.07712	0.814207	1.42492	0.616921	-0.0129966	0.41316	0.972487	0.873092	1.0832	0.612034	0.956984	0.885503	1.03423	0.295727	0	0.449667
genus DefluviitaleaceaeUCG011 id.11287	GERA	10	1.07479	0.93112	1.24062	0.324548	10.7486	0.293335			1.24013	0.729633	2.10781	0.449415	-0.015733	0.596642	1.05005	0.875602	1.25925	0.598294	1.07479	0.93112	1.24062	0.350289	0	0.324
genus DefluviitaleaceaeUCG011 id.11287	Meta-analysis		0.989431	0.942616	1.03857	0.667438			0.0137905	0.362771	1.17689	0.988486	1.4012	0.0672655			0.998172	0.935976	1.0645	0.955555	0.989431	0.942616	1.03857	0.667438
genus Desulfovibrio id.3173	FinnGen	10	0.980529	0.914047	1.05185	0.583068	9.92417	0.356659			0.953198	0.765647	1.18669	0.679387	0.00295342	0.794924	0.999032	0.912674	1.09356	0.983251	0.980529	0.914047	1.05185	0.59642	0	0.36
genus Desulfovibrio id.3173	UKB	10	0.986779	0.902733	1.07865	0.769496	10.5919	0.304721			1.07198	0.818749	1.40354	0.626808	-0.00874943	0.539495	1.01418	0.903091	1.13894	0.811928	0.986779	0.902733	1.07865	0.77614	0	0.333667
genus Desulfovibrio id.3173	GERA	10	0.925033	0.798877	1.07111	0.297554	6.49096	0.689951			0.69064	0.445303	1.07114	0.136918	0.0302508	0.203566	0.976276	0.802345	1.18791	0.810448	0.925033	0.816732	1.04769	0.25109	0	0.705667
genus Desulfovibrio id.3173	Meta-analysis		0.97556	0.926497	1.02722	0.347279			0	0.744933	0.951863	0.812321	1.11537	0.541881			1.00137	0.936453	1.07078	0.968122	0.973192	0.925351	1.02351	0.290698
genus Dialister id.2183	FinnGen	11	0.972654	0.905362	1.04495	0.448432	6.20571	0.797695			1.20806	0.898232	1.62476	0.242773	-0.0166527	0.17368	0.943774	0.859946	1.03577	0.2227	0.972654	0.919243	1.02917	0.35861	0	0.817667
genus Dialister id.2183	UKB	12	0.982956	0.881264	1.09638	0.757678	16.6471	0.118756			0.873168	0.555778	1.37181	0.569293	0.00910776	0.607207	0.926054	0.815499	1.0516	0.236262	0.982956	0.881264	1.09638	0.763442	0	0.118
genus Dialister id.2183	GERA	12	0.89318	0.765482	1.04218	0.151249	6.06889	0.868729			0.67041	0.350006	1.28412	0.255627	0.0217657	0.394042	0.901794	0.738596	1.10105	0.310166	0.89318	0.796471	1.00163	0.0794996	0	0.866333
genus Dialister id.2183	Meta-analysis		0.964499	0.912095	1.01991	0.204737			0	0.570878	1.02944	0.816668	1.29763	0.806007			0.933051	0.86974	1.00097	0.0532434	0.961203	0.918031	1.00641	0.0914818
genus Dorea id.1997	FinnGen	12	1.04166	0.958014	1.1326	0.339252	10.476	0.488144			1.01815	0.792519	1.30802	0.890891	0.00163609	0.853109	1.0463	0.934797	1.17111	0.43112	1.04166	0.959949	1.13032	0.348502	0	0.513
genus Dorea id.1997	UKB	12	1.07643	0.95539	1.21281	0.226218	14.6298	0.200077			1.23552	0.865414	1.7639	0.271341	-0.0100526	0.438422	1.01719	0.870705	1.18831	0.829936	1.07643	0.95539	1.21281	0.251581	0	0.194333
genus Dorea id.1997	GERA	12	0.936612	0.780039	1.12461	0.482882	12.2615	0.344313			1.07552	0.627458	1.84354	0.796542	-0.0103402	0.602904	0.955095	0.751764	1.21342	0.706785	0.936612	0.780039	1.12461	0.49746	0	0.356333
genus Dorea id.1997	Meta-analysis		1.03794	0.973429	1.10672	0.255379			0	0.45465	1.08426	0.895284	1.31312	0.407712			1.02553	0.941712	1.1168	0.562282	1.03804	0.974427	1.10581	0.247215
genus Eggerthella id.819	FinnGen	10	0.99664	0.947217	1.04864	0.896819	6.97129	0.640108			0.970223	0.767127	1.22709	0.807198	0.00302107	0.824143	0.984411	0.917728	1.05594	0.660642	0.99664	0.953011	1.04227	0.886106	0	0.654667
genus Eggerthella id.819	UKB	10	1.00895	0.945852	1.07625	0.78689	5.57347	0.78173			0.934415	0.694312	1.25755	0.666271	0.00869006	0.617903	1.01994	0.936354	1.11098	0.650894	1.00895	0.958955	1.06154	0.739076	0	0.789333
genus Eggerthella id.819	GERA	11	0.940118	0.844145	1.047	0.261034	7.62701	0.665218			0.653274	0.391985	1.08873	0.136739	0.0403301	0.186798	0.972643	0.843347	1.12176	0.703086	0.940118	0.855738	1.03282	0.227095	0	0.682
genus Eggerthella id.819	Meta-analysis		0.993719	0.957182	1.03165	0.741635			0	0.536742	0.915244	0.769616	1.08843	0.316508			0.995241	0.94605	1.04699	0.853663	0.994798	0.963822	1.02677	0.746559
genus Eisenbergiella id.11304	FinnGen	12	0.985569	0.94121	1.03202	0.536159	4.36518	0.957993			0.884163	0.629374	1.2421	0.493992	0.0116252	0.541626	0.998069	0.940311	1.05937	0.949323	0.985569	0.957388	1.01458	0.347188	0	0.957333
genus Eisenbergiella id.11304	UKB	12	0.933464	0.868776	1.00297	0.0602317	14.5292	0.205081			0.823921	0.461569	1.47073	0.527162	0.013147	0.679281	0.894965	0.817971	0.979205	0.015612	0.933464	0.868776	1.00297	0.0869698	0	0.224667
genus Eisenbergiella id.11304	GERA	12	1.06113	0.95424	1.18001	0.273361	9.54094	0.57209			1.26352	0.557108	2.86567	0.587909	-0.0183941	0.682398	1.02294	0.887776	1.17868	0.753763	1.06113	0.961224	1.17143	0.264368	0	0.589
genus Eisenbergiella id.11304	Meta-analysis		0.980383	0.945324	1.01674	0.286276			0.497039	0.136938	0.906139	0.687567	1.19419	0.484016			0.971546	0.927039	1.01819	0.227596	0.983595	0.958393	1.00946	0.211646
genus Enterorhabdus id.820	FinnGen	6	1.00282	0.927295	1.0845	0.943773	2.95817	0.706435			1.07126	0.871139	1.31734	0.549726	-0.00924824	0.53608	0.989088	0.894079	1.09419	0.831362	1.00282	0.944207	1.06507	0.930503	0	0.667
genus Enterorhabdus id.820	UKB	7	1.06653	0.958156	1.18716	0.238745	9.02281	0.1723			1.20389	0.915992	1.58227	0.240737	-0.0156969	0.387602	1.08348	0.964021	1.21774	0.178558	1.06653	0.958156	1.18716	0.28335	0	0.190667
genus Enterorhabdus id.820	GERA	8	1.01193	0.879765	1.16395	0.86809	4.91603	0.67021			1.05498	0.736272	1.51165	0.780371	-0.0051317	0.813548	0.990621	0.823751	1.19129	0.920244	1.01193	0.899937	1.13786	0.848532	0	0.697
genus Enterorhabdus id.820	Meta-analysis		1.0224	0.965163	1.08304	0.451007			0	0.652977	1.10659	0.952549	1.28555	0.185386			1.02279	0.953083	1.09759	0.531547	1.01678	0.969209	1.0667	0.495994
genus Erysipelatoclostridium id.11381	FinnGen	16	0.991935	0.922583	1.0665	0.826668	28.5367	0.0184409			0.894375	0.664754	1.20331	0.473052	0.00862367	0.491735	0.995921	0.921556	1.07629	0.917786	1.01152	0.951054	1.07584	0.721057	1	0.0226667	0.171
genus Erysipelatoclostridium id.11381	UKB	16	1.01399	0.947409	1.08525	0.688494	13.048	0.598594			1.14177	0.872927	1.49342	0.34953	-0.00992792	0.38561	0.97319	0.888016	1.06653	0.560866	1.01399	0.951752	1.08029	0.673421	0	0.609
genus Erysipelatoclostridium id.11381	GERA	15	0.920391	0.773934	1.09456	0.348162	29.0855	0.0101755			1.43311	0.740885	2.7721	0.304505	-0.0373659	0.196804	0.918395	0.758767	1.1116	0.382187	0.958597	0.816091	1.12599	0.615229	1	0.0143333	0.29
genus Erysipelatoclostridium id.11381	Meta-analysis		1.01399	0.947409	1.08525	0.688494					1.14177	0.872927	1.49342	0.333106			0.97319	0.888016	1.06653	0.560866	1.01399	0.951752	1.08029	0.66731
genus ErysipelotrichaceaeUCG003 id.11384	FinnGen	17	0.966498	0.892757	1.04633	0.400044	26.9474	0.0420712			0.973549	0.775798	1.22171	0.820129	-0.0006797	0.947245	0.928058	0.844702	1.01964	0.119962	0.942738	0.877902	1.01236	0.125623	1	0.0356667	0.649667
genus ErysipelotrichaceaeUCG003 id.11384	UKB	17	0.954949	0.88419	1.03137	0.240554	11.4102	0.783489			1.07132	0.866403	1.3247	0.534344	-0.0107825	0.272503	0.937711	0.842173	1.04409	0.240766	0.954949	0.89484	1.0191	0.183642	0	0.772333
genus ErysipelotrichaceaeUCG003 id.11384	GERA	17	0.950817	0.810484	1.11545	0.535909	24.31	0.0829485			1.15399	0.743746	1.79052	0.532428	-0.0183525	0.368024	0.930743	0.761658	1.13736	0.482887	0.950817	0.810484	1.11545	0.544623	0	0.0956667
genus ErysipelotrichaceaeUCG003 id.11384	Meta-analysis		0.954168	0.890241	1.02269	0.184847			0	0.961763	1.0865	0.897467	1.31536	0.394921			0.936152	0.851558	1.02915	0.172128	0.95436	0.898591	1.01359	0.128367
genus Escherichia Shigella id.3504	FinnGen	14	1.0263	0.938483	1.12232	0.56952	24.9993	0.0230888			1.12632	0.854316	1.48492	0.415452	-0.00803156	0.498108	1.02029	0.929721	1.11968	0.671919	1.0263	0.938483	1.12232	0.579213	0	0.0256667
genus Escherichia Shigella id.3504	UKB	14	1.01096	0.933075	1.09534	0.789896	11.4312	0.574746			1.04265	0.832006	1.30662	0.72313	-0.00278857	0.779184	1.01057	0.906334	1.12679	0.849863	1.01096	0.937745	1.08989	0.780777	0	0.599
genus Escherichia Shigella id.3504	GERA	14	0.87757	0.764992	1.00671	0.0622577	11.5111	0.568081			0.860469	0.583226	1.2695	0.463441	0.00176323	0.917332	0.910943	0.751735	1.10387	0.341247	0.87757	0.771214	0.998593	0.0691049	0	0.562667
genus Escherichia Shigella id.3504	Meta-analysis		0.975231	0.910001	1.04514	0.477662			0.671376	0.0810863	0.993407	0.817251	1.20753	0.947045			0.985392	0.896349	1.08328	0.760718	0.975414	0.914051	1.0409	0.452697
genus Eubacteriumbrachygroup id.11296	FinnGen	10	1.02401	0.97386	1.07674	0.35442	11.5536	0.239662			0.929976	0.759622	1.13853	0.501862	0.0124891	0.363553	1.04741	0.983506	1.11547	0.149251	1.02401	0.97386	1.07674	0.378583	0	0.248333
genus Eubacteriumbrachygroup id.11296	UKB	10	0.976617	0.923011	1.03334	0.411379	8.68427	0.466915			1.00863	0.80604	1.26214	0.941962	-0.00426145	0.777662	0.979007	0.907358	1.05631	0.584281	0.976617	0.923934	1.0323	0.424649	0	0.480667
genus Eubacteriumbrachygroup id.11296	GERA	10	1.02084	0.915415	1.1384	0.710778	11.3564	0.252068			0.866095	0.56773	1.32126	0.523447	0.0217439	0.45185	0.985339	0.857605	1.1321	0.834836	1.02084	0.915415	1.1384	0.719356	0	0.262333
genus Eubacteriumbrachygroup id.11296	Meta-analysis		1.00469	0.969677	1.04098	0.79583			0	0.448671	0.952907	0.827151	1.09778	0.504111			1.0153	0.969878	1.06285	0.515486	1.00429	0.969532	1.0403	0.811668
genus Eubacteriumcoprostanoligenesgroup id.11375	FinnGen	14	1.03098	0.948084	1.12111	0.475632	14.9865	0.308198			1.03666	0.734993	1.46213	0.840867	-0.00035638	0.974701	1.01866	0.912995	1.13656	0.740685	1.03098	0.948084	1.12111	0.488241	0	0.314
genus Eubacteriumcoprostanoligenesgroup id.11375	UKB	14	1.04095	0.922918	1.17408	0.513342	19.0815	0.120598			1.1954	0.726255	1.96761	0.496077	-0.00895673	0.584662	0.998165	0.870177	1.14498	0.97907	1.04095	0.922918	1.17408	0.524736	0	0.124667
genus Eubacteriumcoprostanoligenesgroup id.11375	GERA	14	1.03893	0.876321	1.23171	0.660109	9.32931	0.747642			0.75002	0.37733	1.49082	0.427821	0.0210593	0.356203	1.05673	0.842628	1.32523	0.632889	1.03893	0.899422	1.20008	0.612403	0	0.752
genus Eubacteriumcoprostanoligenesgroup id.11375	Meta-analysis		1.03488	0.970947	1.10303	0.291954			0	0.990588	1.02873	0.791858	1.33646	0.831989			1.01629	0.938092	1.10101	0.692426	1.03509	0.97279	1.10139	0.276153
genus Eubacteriumeligensgroup id.14372	FinnGen	10	0.998409	0.927732	1.07447	0.966086	5.12673	0.823124			1.01987	0.83382	1.24743	0.852931	-0.00219105	0.829684	1.01434	0.925541	1.11166	0.760672	0.998409	0.944589	1.05529	0.956307	0	0.831667
genus Eubacteriumeligensgroup id.14372	UKB	10	1.11807	1.01354	1.23338	0.0258399	6.1509	0.724726			1.10847	0.847532	1.44975	0.473584	0.000868981	0.947743	1.18358	1.03721	1.35062	0.0123371	1.11807	1.03093	1.21258	0.0245625	0	0.747333
genus Eubacteriumeligensgroup id.14372	GERA	10	1.19798	1.0045	1.42872	0.0444355	6.34563	0.704889			1.08966	0.663115	1.79057	0.743448	0.00926597	0.699632	1.16108	0.915376	1.47274	0.21827	1.19798	1.03327	1.38894	0.0403116	0	0.693
genus Eubacteriumeligensgroup id.14372	Meta-analysis		1.05466	0.997451	1.11514	0.0614441			0.637055	0.0635939	1.05457	0.904738	1.22921	0.496785			1.0748	1.00038	1.15476	0.0488077	1.04831	1.00347	1.09516	0.0343939
genus Eubacteriumfissicatenagroup id.14373	FinnGen	9	1.02971	0.975697	1.08672	0.286851	10.3528	0.241129			1.12771	0.842142	1.51012	0.446337	-0.0119465	0.553767	1.03019	0.964897	1.0999	0.373297	1.02971	0.975697	1.08672	0.317938	0	0.28
genus Eubacteriumfissicatenagroup id.14373	UKB	9	1.03119	0.965775	1.10104	0.358344	9.75613	0.282561			0.796022	0.577317	1.09758	0.206571	0.0343047	0.151983	1.00985	0.9267	1.10046	0.823083	1.03119	0.965775	1.10104	0.385201	0	0.299
genus Eubacteriumfissicatenagroup id.14373	GERA	9	1.16808	1.05674	1.29115	0.00236631	5.85453	0.663522			1.22773	0.722869	2.0852	0.472534	-0.00661363	0.856453	1.10115	0.963014	1.25911	0.158852	1.16808	1.07216	1.27259	0.00747062	0	0.674
genus Eubacteriumfissicatenagroup id.14373	Meta-analysis		1.04952	1.00995	1.09065	0.0137077			0.611183	0.0763898	0.997209	0.81639	1.21808	0.978155			1.03264	0.983704	1.084	0.194755	1.05529	1.01651	1.09555	0.0048432
genus Eubacteriumhalliigroup id.11338	FinnGen	14	0.97882	0.895626	1.06974	0.636661	23.8263	0.0327655			1.01302	0.837108	1.2259	0.896457	-0.00319412	0.694291	0.986662	0.894665	1.08812	0.788011	0.97882	0.895626	1.06974	0.644493	0	0.0333333
genus Eubacteriumhalliigroup id.11338	UKB	16	0.944469	0.852895	1.04588	0.272212	24.3711	0.0590531			0.908784	0.72989	1.13152	0.406838	0.00350852	0.700748	0.974599	0.868059	1.09421	0.663114	0.944469	0.852895	1.04588	0.289525	0	0.076
genus Eubacteriumhalliigroup id.11338	GERA	16	1.09348	0.954636	1.25252	0.197084	12.8463	0.614169			1.01032	0.760326	1.34252	0.944545	0.00723195	0.544757	1.02197	0.853148	1.22419	0.813526	1.09348	0.964352	1.2399	0.183672	0	0.633
genus Eubacteriumhalliigroup id.11338	Meta-analysis		0.995711	0.917735	1.08031	0.917723			0.650196	0.0908783	0.945396	0.794735	1.12462	0.526088			0.988168	0.89641	1.08932	0.810801	1.00104	0.924829	1.08354	0.979418
genus Eubacteriumnodatumgroup id.11297	FinnGen	11	0.978875	0.941784	1.01743	0.27863	8.66346	0.564312			1.08374	0.912399	1.28725	0.383618	-0.0151594	0.264715	0.995798	0.947446	1.04662	0.868311	0.978875	0.944305	1.01471	0.271453	0	0.576
genus Eubacteriumnodatumgroup id.11297	UKB	11	0.959299	0.893023	1.03049	0.255281	21.1855	0.0198366			0.950024	0.68118	1.32497	0.769464	0.0014675	0.954413	1.004	0.934088	1.07915	0.913628	0.981314	0.926467	1.03941	0.536361	1	0.0236667	0.175
genus Eubacteriumnodatumgroup id.11297	GERA	11	0.987458	0.904788	1.07768	0.777231	11.0746	0.351735			0.56606	0.392734	0.815879	0.0137704	0.0837964	0.0134948	0.943016	0.841337	1.05698	0.313478	0.987458	0.904788	1.07768	0.783001	0	0.356
genus Eubacteriumnodatumgroup id.11297	Meta-analysis		0.978875	0.941784	1.01743	0.27863					1.08374	0.912399	1.28725	0.359735			0.995798	0.947446	1.04662	0.868311	0.978875	0.944305	1.01471	0.244434
genus Eubacteriumoxidoreducensgroup id.11339	FinnGen	6	1.0135	0.950015	1.08123	0.684468	1.8429	0.870427			0.97755	0.756662	1.26292	0.870498	0.00389764	0.789328	1.01577	0.938886	1.09896	0.696761	1.0135	0.97447	1.0541	0.532927	0	0.883
genus Eubacteriumoxidoreducensgroup id.11339	UKB	6	0.988531	0.910724	1.07298	0.782701	4.99777	0.416152			1.30217	0.980287	1.72975	0.142451	-0.0309162	0.11788	0.967264	0.866725	1.07946	0.552236	0.988531	0.910741	1.07296	0.793692	0	0.432667
genus Eubacteriumoxidoreducensgroup id.11339	GERA	6	0.867831	0.753421	0.999614	0.0493739	2.65366	0.753197			1.0131	0.616766	1.66413	0.961461	-0.0172257	0.558351	0.853997	0.713977	1.02148	0.0840911	0.867831	0.7829	0.961975	0.0428991	0	0.772333
genus Eubacteriumoxidoreducensgroup id.11339	Meta-analysis		0.98728	0.941205	1.03561	0.5996			0.477562	0.147474	1.0986	0.919842	1.3121	0.299335			0.981456	0.924083	1.04239	0.542482	0.992862	0.960159	1.02668	0.67507
genus Eubacteriumrectalegroup id.14374	FinnGen	11	0.981719	0.8901	1.08277	0.71205	16.1743	0.0947494			1.06075	0.802905	1.40141	0.687806	-0.0058952	0.572888	0.93919	0.840355	1.04965	0.26878	0.981719	0.8901	1.08277	0.719745	0	0.126
genus Eubacteriumrectalegroup id.14374	UKB	11	1.02656	0.9164	1.14997	0.650816	11.1055	0.349355			0.992079	0.693254	1.41971	0.966259	0.00245476	0.847314	0.967401	0.83559	1.12001	0.657421	1.02656	0.9164	1.14997	0.660477	0	0.359333
genus Eubacteriumrectalegroup id.14374	GERA	11	0.904283	0.741447	1.10288	0.320584	11.6387	0.309962			0.887482	0.475585	1.65612	0.716325	0.00134723	0.951496	0.948884	0.723922	1.24376	0.703921	0.904283	0.741447	1.10288	0.34401	0	0.333
genus Eubacteriumrectalegroup id.14374	Meta-analysis		0.988289	0.921955	1.0594	0.73965			0	0.544102	1.017	0.826506	1.25139	0.873459			0.949356	0.872718	1.03272	0.226207	0.988289	0.921955	1.0594	0.73965
genus Eubacteriumruminantiumgroup id.11340	FinnGen	18	1.05719	0.985871	1.13367	0.118594	45.5228	0.000203471			1.12541	0.886858	1.42813	0.345473	-0.00630028	0.597142	1.08388	1.0153	1.15709	0.0157227	1.06743	1.02353	1.11321	0.00818031	2	<0.000333333333333333	0.686667
genus Eubacteriumruminantiumgroup id.11340	UKB	18	0.958647	0.891806	1.0305	0.252087	26.3214	0.0688011			1.12211	0.868165	1.45034	0.391843	-0.0153305	0.22867	0.929424	0.850134	1.01611	0.107679	0.958647	0.891806	1.0305	0.267955	0	0.0656667
genus Eubacteriumruminantiumgroup id.11340	GERA	17	0.953453	0.847112	1.07315	0.429534	21.1003	0.174688			1.18144	0.758757	1.83957	0.471901	-0.0209263	0.34033	0.876534	0.760395	1.01041	0.0691908	0.953453	0.847112	1.07315	0.441086	0	0.165667
genus Eubacteriumruminantiumgroup id.11340	Meta-analysis		0.957232	0.899983	1.01812	0.164771			0	0.938766	1.13674	0.910424	1.41931	0.25785			0.914171	0.847661	0.9859	0.0198882	0.957232	0.899983	1.01812	0.164771
genus Eubacteriumventriosumgroup id.11341	FinnGen	15	1.01091	0.931458	1.09715	0.794933	19.9211	0.13265			0.902396	0.619999	1.31342	0.600805	0.00870951	0.553447	0.998627	0.905951	1.10078	0.977938	1.01091	0.931458	1.09715	0.798717	0	0.139333
genus Eubacteriumventriosumgroup id.11341	UKB	15	1.09396	1.00024	1.19647	0.0493797	6.21623	0.960743			0.965018	0.64156	1.45156	0.866887	0.00945666	0.54778	1.03313	0.917482	1.16335	0.590527	1.09396	1.03058	1.16124	0.0105591	0	0.953333
genus Eubacteriumventriosumgroup id.11341	GERA	16	1.00045	0.861454	1.16188	0.995263	9.84354	0.829464			1.36045	0.708497	2.61234	0.370769	-0.0226523	0.35889	1.04919	0.864381	1.27351	0.62715	1.00045	0.886278	1.12934	0.99425	0	0.831667
genus Eubacteriumventriosumgroup id.11341	Meta-analysis		1.04111	0.984386	1.10111	0.158698			0	0.378439	0.98589	0.764419	1.27153	0.91283			1.01712	0.948185	1.09107	0.635407	1.05542	1.00917	1.10378	0.0183106
genus Eubacteriumxylanophilumgroup id.14375	FinnGen	11	0.98633	0.920605	1.05675	0.695636	2.50331	0.990827			1.01243	0.815989	1.25617	0.913067	-0.00232293	0.807832	0.991889	0.908629	1.08278	0.855522	0.98633	0.952879	1.02095	0.452378	0	0.991667
genus Eubacteriumxylanophilumgroup id.14375	UKB	11	1.0517	0.956719	1.15612	0.296559	6.88268	0.736473			1.1507	0.847483	1.56241	0.391796	-0.00782042	0.559321	1.05606	0.929707	1.19959	0.40148	1.0517	0.972274	1.13762	0.236897	0	0.744
genus Eubacteriumxylanophilumgroup id.14375	GERA	11	0.985615	0.835259	1.16304	0.86377	9.63236	0.473318			0.943728	0.53985	1.64976	0.84347	0.00374368	0.876356	1.03068	0.826702	1.285	0.788234	0.985615	0.837828	1.15947	0.864709	0	0.490333
genus Eubacteriumxylanophilumgroup id.14375	Meta-analysis		1.00617	0.954397	1.06074	0.819579			0	0.543332	1.04568	0.883872	1.2371	0.602547			1.01386	0.946599	1.08589	0.694343	0.996222	0.965806	1.0276	0.8109
genus Faecalibacterium id.2057	FinnGen	13	0.968662	0.90871	1.03257	0.328683	6.80904	0.869971			1.05073	0.922163	1.19722	0.472992	-0.00890308	0.18893	0.98051	0.900703	1.06739	0.64953	0.968662	0.923148	1.01642	0.219114	0	0.895333
genus Faecalibacterium id.2057	UKB	13	1.02214	0.912848	1.14452	0.704276	20.5041	0.0581312			1.00871	0.78811	1.29106	0.946318	0.00136256	0.906954	0.92991	0.818893	1.05598	0.26259	1.02214	0.912848	1.14452	0.710908	0	0.068
genus Faecalibacterium id.2057	GERA	13	0.897481	0.775446	1.03872	0.146909	9.22721	0.683411			1.15439	0.853945	1.56054	0.370623	-0.0262099	0.0881147	0.983175	0.810078	1.19326	0.863648	0.897481	0.789525	1.0202	0.12399	0	0.713
genus Faecalibacterium id.2057	Meta-analysis		0.97031	0.921155	1.02209	0.255836			0	0.38461	1.05519	0.947405	1.17525	0.328456			0.966777	0.904729	1.03308	0.3181	0.967908	0.928232	1.00928	0.126643
genus FamilyXIIIAD3011group id.11293	FinnGen	15	0.972758	0.882545	1.07219	0.57805	29.5506	0.00879581			0.741918	0.463939	1.18645	0.234666	0.0219354	0.268706	0.907099	0.821407	1.00173	0.0541251	0.941392	0.865822	1.02356	0.180688	1	0.009	0.590333
genus FamilyXIIIAD3011group id.11293	UKB	14	0.969322	0.862668	1.08916	0.600339	21.903	0.0568829			1.14907	0.65413	2.01851	0.637508	-0.0139396	0.556072	0.951509	0.83278	1.08717	0.4648	0.969322	0.862668	1.08916	0.609156	0	0.0673333
genus FamilyXIIIAD3011group id.11293	GERA	14	1.03854	0.892631	1.20831	0.624416	11.8474	0.540193			0.784196	0.372837	1.64941	0.533679	0.0232287	0.464014	1.09251	0.887898	1.34428	0.403012	1.03854	0.898782	1.20004	0.61665	0	0.550667
genus FamilyXIIIAD3011group id.11293	Meta-analysis		0.994528	0.906784	1.09076	0.907299			0	0.479222	0.9996	0.637981	1.56619	0.998608			0.990731	0.88565	1.10828	0.870684	0.996034	0.909637	1.09064	0.931587
genus FamilyXIIIUCG001 id.11294	FinnGen	10	0.960099	0.889974	1.03575	0.292676	6.39278	0.700054			1.02581	0.801675	1.31261	0.844517	-0.00588002	0.595286	0.964616	0.869595	1.07002	0.495945	0.960099	0.900648	1.02347	0.243333	0	0.693333
genus FamilyXIIIUCG001 id.11294	UKB	10	1.09143	0.973079	1.22417	0.135182	13.1546	0.155734			1.14567	0.810533	1.61938	0.463303	-0.00459841	0.776796	1.05392	0.924885	1.20095	0.430626	1.09143	0.973079	1.22417	0.169389	0	0.184667
genus FamilyXIIIUCG001 id.11294	GERA	10	0.996883	0.836599	1.18787	0.972149	9.90201	0.358476			1.07861	0.635665	1.83021	0.786208	-0.00741658	0.763209	1.03328	0.817684	1.30571	0.783954	0.996883	0.836599	1.18787	0.972911	0	0.371667
genus FamilyXIIIUCG001 id.11294	Meta-analysis		0.998092	0.94042	1.0593	0.949841			0.400569	0.188577	1.06644	0.88392	1.28664	0.501821			1.00193	0.927928	1.08182	0.960812	0.990346	0.939027	1.04447	0.720852
genus Flavonifractor id.2059	FinnGen	7	0.982996	0.907085	1.06526	0.675755	2.69885	0.845584			0.960819	0.729793	1.26498	0.787181	0.00213341	0.87164	0.987719	0.896884	1.08775	0.801762	0.982996	0.931414	1.03743	0.555813	0	0.872333
genus Flavonifractor id.2059	UKB	7	0.982241	0.88223	1.09359	0.743633	4.3109	0.634683			0.890531	0.599418	1.32302	0.590799	0.00880047	0.63553	1.0414	0.904242	1.19937	0.573405	0.982241	0.896784	1.07584	0.712929	0	0.651667
genus Flavonifractor id.2059	GERA	7	0.876675	0.730788	1.05168	0.156384	3.40713	0.756282			0.521069	0.264737	1.0256	0.117836	0.046618	0.178721	0.859277	0.680182	1.08553	0.203438	0.876675	0.764314	1.00555	0.109026	0	0.764667
genus Flavonifractor id.2059	Meta-analysis		0.970337	0.913222	1.03102	0.330618			0	0.510617	0.883833	0.713376	1.09502	0.258629			0.988301	0.916522	1.0657	0.759671	0.971344	0.929591	1.01497	0.19461
genus Fusicatenibacter id.11305	FinnGen	19	1.04174	0.973251	1.11505	0.238556	18.9548	0.394614			1.01526	0.782387	1.31743	0.910655	0.00176662	0.842993	1.03663	0.943475	1.13898	0.453953	1.04174	0.973251	1.11505	0.253902	0	0.407333
genus Fusicatenibacter id.11305	UKB	18	0.994713	0.912004	1.08492	0.904731	13.0268	0.734393			1.17142	0.826149	1.661	0.387665	-0.0113185	0.357447	0.962744	0.853693	1.08573	0.535897	0.994713	0.921924	1.07325	0.892853	0	0.739333
genus Fusicatenibacter id.11305	GERA	18	0.929111	0.754788	1.1437	0.487968	33.8974	0.00865572			1.80164	0.828885	3.91601	0.156663	-0.0460448	0.103205	0.954871	0.767613	1.18781	0.678411	0.863603	0.718359	1.03821	0.138119	1	0.00733333	0.609
genus Fusicatenibacter id.11305	Meta-analysis		1.0236	0.970242	1.07989	0.393113			0	0.411611	1.06856	0.867173	1.3167	0.53371			1.00789	0.93588	1.08544	0.835368	1.02056	0.970128	1.07361	0.431238
genus Gordonibacter id.821	FinnGen	14	1.02278	0.987738	1.05907	0.205372	12.1525	0.515179			0.969425	0.845425	1.11161	0.66446	0.00826048	0.442923	1.01274	0.963996	1.06395	0.614946	1.02278	0.98888	1.05784	0.212936	0	0.512333
genus Gordonibacter id.821	UKB	15	0.970415	0.928294	1.01445	0.184694	13.8628	0.459981			1.04094	0.868612	1.24746	0.671016	-0.0108782	0.447002	0.97408	0.916377	1.03542	0.399279	0.970415	0.928496	1.01423	0.203823	0	0.491
genus Gordonibacter id.821	GERA	15	0.995064	0.909599	1.08856	0.913995	20.5613	0.113415			0.72304	0.518725	1.00783	0.0778963	0.0496815	0.0737265	0.94544	0.848655	1.05326	0.308577	0.995064	0.909599	1.08856	0.915527	0	0.123667
genus Gordonibacter id.821	Meta-analysis		1.00184	0.97591	1.02845	0.890914			0.404061	0.186742	0.964372	0.869373	1.06975	0.492936			0.991343	0.956138	1.02784	0.637439	1.00251	0.977103	1.02859	0.847945
genus Haemophilus id.3698	FinnGen	13	0.980524	0.929603	1.03423	0.469762	12.8168	0.382497			0.947307	0.828188	1.08356	0.446483	0.00401593	0.592766	1.00037	0.929046	1.07717	0.992181	0.980524	0.929603	1.03423	0.483614	0	0.380667
genus Haemophilus id.3698	UKB	13	0.948358	0.888678	1.01205	0.109835	8.63891	0.733423			0.893068	0.759223	1.05051	0.199463	0.00710133	0.445501	0.935081	0.85784	1.01928	0.127032	0.948358	0.897474	1.00213	0.0839456	0	0.759333
genus Haemophilus id.3698	GERA	13	0.932514	0.833223	1.04364	0.223827	9.92388	0.622639			0.781273	0.588287	1.03757	0.116195	0.0205953	0.20984	0.919195	0.787888	1.07238	0.284	0.932514	0.841767	1.03304	0.205821	0	0.630667
genus Haemophilus id.3698	Meta-analysis		0.963254	0.926676	1.00128	0.0580382			0	0.616861	0.906714	0.822687	0.999325	0.0484255			0.965795	0.91617	1.01811	0.195933	0.960811	0.926928	0.995932	0.029071
genus Holdemanella id.11393	FinnGen	14	1.07966	1.02473	1.13754	0.00401811	16.6675	0.214955			0.999543	0.84755	1.17879	0.995756	0.00853468	0.353048	1.05464	0.984603	1.12966	0.129162	1.07966	1.02473	1.13754	0.0129744	0	0.241333
genus Holdemanella id.11393	UKB	14	0.978723	0.884582	1.08288	0.676827	35.2323	0.000779814			0.93751	0.676099	1.29999	0.705598	0.00476197	0.789965	0.931778	0.844872	1.02762	0.157211	1.00586	0.919072	1.10084	0.901128	1	0.00166667	0.0743333
genus Holdemanella id.11393	GERA	14	0.929263	0.802995	1.07539	0.324822	25.7166	0.0185529			0.838206	0.532375	1.31973	0.460725	0.0115649	0.645362	0.962101	0.809206	1.14388	0.661704	0.929263	0.802995	1.07539	0.342793	0	0.0203333
genus Holdemanella id.11393	Meta-analysis		1.07966	1.02473	1.13754	0.00401811					0.999543	0.84755	1.17879	0.995667			1.05464	0.984603	1.12966	0.129162	1.07966	1.02473	1.13754	0.00401811
genus Holdemania id.2157	FinnGen	18	1.0181	0.970679	1.06783	0.461083	15.5317	0.557242			1.02098	0.884883	1.17802	0.779676	-0.000304847	0.967702	1.0316	0.962421	1.10575	0.379719	1.0181	0.972726	1.06559	0.451222	0	0.550333
genus Holdemania id.2157	UKB	18	0.940622	0.873298	1.01314	0.106195	25.9598	0.0751952			1.213	1.01373	1.45144	0.0510639	-0.0280423	0.00927722	0.995581	0.91062	1.08847	0.922476	0.940622	0.873298	1.01314	0.1246	0	0.0883333
genus Holdemania id.2157	GERA	18	1.08138	0.975465	1.19881	0.136835	12.5965	0.762748			1.12003	0.8303	1.51086	0.468687	-0.00386661	0.809644	1.12006	0.972969	1.2894	0.114449	1.08138	0.989563	1.18173	0.102061	0	0.776333
genus Holdemania id.2157	Meta-analysis		1.02898	0.985391	1.0745	0.19579			0.0766041	0.298037	1.03872	0.912931	1.18183	0.564089			1.04833	0.985053	1.11567	0.137311	1.031	0.99003	1.07367	0.140028
genus Howardella id.2000	FinnGen	11	0.987993	0.945482	1.03242	0.590362	13.2041	0.212484			0.973165	0.801322	1.18186	0.789962	0.00234387	0.878648	0.993234	0.938851	1.05077	0.813208	0.987993	0.945482	1.03242	0.602138	0	0.224333
genus Howardella id.2000	UKB	11	1.05489	0.99374	1.11979	0.0794516	12.896	0.229544			1.14464	0.857341	1.52821	0.383481	-0.0120812	0.584634	1.04362	0.970165	1.12263	0.251566	1.05489	0.99374	1.11979	0.109989	0	0.246
genus Howardella id.2000	GERA	11	0.923592	0.823805	1.03547	0.173022	15.5732	0.11252			0.930797	0.527923	1.64112	0.809806	-0.00115318	0.978671	0.883977	0.773287	1.01051	0.0707913	0.923592	0.823805	1.03547	0.202919	0	0.122667
genus Howardella id.2000	Meta-analysis		1.00305	0.969687	1.03756	0.859958			0.61474	0.0745975	1.01634	0.870325	1.18685	0.837725			0.998184	0.956845	1.04131	0.932864	1.00305	0.969687	1.03756	0.859958
genus Hungatella id.11306	FinnGen	5	0.985876	0.894105	1.08707	0.775372	9.46235	0.0505266			1.41454	0.820407	2.43896	0.300636	-0.0474174	0.279408	0.956528	0.866309	1.05614	0.379231	0.985876	0.894105	1.08707	0.789538	0	0.0866667
genus Hungatella id.11306	UKB	5	1.02892	0.942135	1.12371	0.525948	4.84685	0.303376			1.02503	0.533892	1.96796	0.945466	0.000499894	0.991514	1.01566	0.908454	1.13551	0.784891	1.02892	0.942135	1.12371	0.560405	0	0.327333
genus Hungatella id.11306	GERA	5	1.03788	0.900626	1.19606	0.607403	2.04115	0.72819			1.53527	0.62802	3.75316	0.416559	-0.0512014	0.448554	1.04321	0.871604	1.24861	0.644544	1.03788	0.937869	1.14856	0.511772	0	0.728667
genus Hungatella id.11306	Meta-analysis		1.01433	0.955814	1.07643	0.638833			0	0.768225	1.28778	0.881779	1.88073	0.190569			0.990802	0.925219	1.06103	0.791419	1.01769	0.963257	1.0752	0.531791
genus Intestinibacter id.11345	FinnGen	15	1.01033	0.951204	1.07314	0.738261	13.7915	0.465355			0.938312	0.770028	1.14337	0.538729	0.00620056	0.454695	1.01331	0.93007	1.10399	0.76244	1.01033	0.951633	1.07266	0.741356	0	0.454667
genus Intestinibacter id.11345	UKB	15	0.973397	0.899247	1.05366	0.504787	12.4772	0.568039			0.869879	0.66822	1.13239	0.319096	0.00932882	0.396887	0.970473	0.866336	1.08713	0.604795	0.973397	0.903242	1.049	0.491465	0	0.579667
genus Intestinibacter id.11345	GERA	13	1.02254	0.841321	1.2428	0.822761	21.5208	0.0432555			1.47175	0.822923	2.63215	0.219216	-0.0305259	0.220555	1.06367	0.855684	1.32222	0.578171	0.954014	0.807699	1.12683	0.59052	1	0.0416667	0.230667
genus Intestinibacter id.11345	Meta-analysis		0.996625	0.949928	1.04562	0.890192			0	0.463488	0.913101	0.779521	1.06957	0.259935			0.997538	0.931585	1.06816	0.94369	0.995751	0.950285	1.04339	0.858285
genus Intestinimonas id.2062	FinnGen	18	0.97172	0.919466	1.02694	0.309038	12.4832	0.770038			0.868911	0.746411	1.01152	0.0887446	0.0101588	0.141084	0.963875	0.890407	1.0434	0.363027	0.97172	0.926767	1.01885	0.251513	0	0.766333
genus Intestinimonas id.2062	UKB	20	0.990223	0.928086	1.05652	0.766339	19.4633	0.4275			1.00594	0.85139	1.18854	0.945313	-0.0015348	0.842384	0.959683	0.875792	1.05161	0.3779	0.990223	0.928086	1.05652	0.769563	0	0.416
genus Intestinimonas id.2062	GERA	19	0.999876	0.894686	1.11743	0.998254	15.7895	0.607235			1.15709	0.883601	1.51522	0.303742	-0.0145823	0.2601	1.05597	0.897932	1.24182	0.510274	0.999876	0.901015	1.10958	0.998162	0	0.621333
genus Intestinimonas id.2062	Meta-analysis		0.982002	0.944125	1.0214	0.365454			0	0.858975	0.959287	0.864796	1.0641	0.432092			0.9729	0.919734	1.02914	0.337944	0.980684	0.946106	1.01653	0.286861
genus Lachnoclostridium id.11308	FinnGen	14	1.02638	0.935127	1.12653	0.583644	20.3338	0.0871948			0.766541	0.573434	1.02468	0.0978015	0.0206932	0.062013	0.974044	0.875327	1.08389	0.629547	1.02638	0.935127	1.12653	0.592931	0	0.098
genus Lachnoclostridium id.11308	UKB	14	1.01343	0.909841	1.12881	0.808389	14.1616	0.362563			0.689201	0.472534	1.00522	0.0771805	0.0262987	0.0594363	0.991116	0.863215	1.13797	0.899268	1.01343	0.909841	1.12881	0.812173	0	0.361
genus Lachnoclostridium id.11308	GERA	14	1.24494	1.01029	1.53409	0.0397729	18.9623	0.124278			0.963551	0.439899	2.11055	0.927582	0.0175454	0.518243	1.23513	0.955364	1.59683	0.107063	1.24494	1.01029	1.53409	0.0604281	0	0.152
genus Lachnoclostridium id.11308	Meta-analysis		1.04175	0.974461	1.11368	0.229909			0.364133	0.207493	0.752674	0.60357	0.938614	0.0116547			1.00278	0.925413	1.08662	0.945955	1.04175	0.974461	1.11368	0.229909
genus Lachnospira id.2004	FinnGen	7	0.96843	0.8609	1.08939	0.593203	7.05257	0.316013			0.489977	0.271424	0.884512	0.0641742	0.0430053	0.0697772	0.995458	0.851212	1.16415	0.954551	0.96843	0.8609	1.08939	0.612407	0	0.305
genus Lachnospira id.2004	UKB	7	0.923511	0.785201	1.08618	0.336407	8.27153	0.218877			1.17269	0.442585	3.10723	0.7616	-0.0149053	0.645997	0.972594	0.79872	1.18432	0.782134	0.923511	0.785201	1.08618	0.37353	0	0.230333
genus Lachnospira id.2004	GERA	7	1.01021	0.769367	1.32644	0.941738	7.8247	0.25123			0.514551	0.107976	2.45204	0.44224	0.0419103	0.428767	1.01114	0.723286	1.41355	0.948333	1.01021	0.769367	1.32644	0.944113	0	0.276667
genus Lachnospira id.2004	Meta-analysis		0.958808	0.876349	1.04903	0.359232			0	0.829357	0.608675	0.376414	0.98425	0.0428935			0.989414	0.88185	1.1101	0.856183	0.958808	0.876349	1.04903	0.359232
genus LachnospiraceaeFCS020group id.11314	FinnGen	15	0.993424	0.93397	1.05666	0.834037	14.0197	0.448242			0.882636	0.749187	1.03986	0.159381	0.010031	0.150983	0.95727	0.880229	1.04105	0.307662	0.993424	0.93397	1.05666	0.837055	0	0.424667
genus LachnospiraceaeFCS020group id.11314	UKB	15	1.01211	0.928454	1.1033	0.784506	16.8411	0.264745			0.876493	0.7148	1.07476	0.227377	0.0127194	0.154414	1.02807	0.920056	1.14877	0.624939	1.01211	0.928454	1.1033	0.788499	0	0.293
genus LachnospiraceaeFCS020group id.11314	GERA	15	1.24823	1.02123	1.52568	0.030374	30.9205	0.00568723			0.743182	0.489013	1.12946	0.187895	0.0454202	0.0199879	1.14238	0.919948	1.41859	0.228279	1.37509	1.15766	1.63335	0.00306831	1	0.005	0.359333
genus LachnospiraceaeFCS020group id.11314	Meta-analysis		0.99971	0.95077	1.05117	0.990972			0	0.730614	0.88022	0.774648	1.00018	0.0503198			0.98243	0.918824	1.05044	0.603721	0.99971	0.95077	1.05117	0.990972
genus LachnospiraceaeNC2004group id.11316	FinnGen	10	0.975642	0.923947	1.03023	0.374632	8.14488	0.519615			0.916697	0.73034	1.15061	0.474664	0.00723459	0.595007	0.992291	0.920577	1.06959	0.839755	0.975642	0.9264	1.0275	0.375039	0	0.536667
genus LachnospiraceaeNC2004group id.11316	UKB	10	1.03573	0.964743	1.11195	0.332444	2.20865	0.987722			1.05658	0.782411	1.42683	0.728812	-0.00226849	0.89685	1.02135	0.936174	1.11428	0.634427	1.03573	0.999937	1.07281	0.0821093	0	0.987333
genus LachnospiraceaeNC2004group id.11316	GERA	10	1.01295	0.895146	1.14626	0.838376	5.51996	0.786834			0.976792	0.574914	1.65959	0.932941	0.0041522	0.893484	0.9994	0.848774	1.17676	0.994253	1.01295	0.919469	1.11593	0.800378	0	0.806
genus LachnospiraceaeNC2004group id.11316	Meta-analysis		0.999144	0.959214	1.04074	0.967188			0	0.413229	0.966524	0.814203	1.14734	0.697173			1.00401	0.951535	1.05937	0.883875	1.01609	0.988167	1.0448	0.26153
genus LachnospiraceaeND3007group id.11317	FinnGen	3	1.18309	0.887236	1.57759	0.252163	6.29777	0.0429			10.2441	0.0456992	2296.33	0.55426	-0.127062	0.577076	1.19596	0.947039	1.5103	0.132846
genus LachnospiraceaeND3007group id.11317	UKB	4	0.940193	0.759091	1.1645	0.572123	4.25181	0.235526			1.38635	0.0213601	89.9793	0.892136	-0.0233323	0.871836	0.915431	0.737613	1.13612	0.422627	0.940193	0.759091	1.1645	0.61161	0	0.311333
genus LachnospiraceaeND3007group id.11317	GERA	2	1.16729	0.587898	2.31768	0.658471	2.39617	0.121632
genus LachnospiraceaeND3007group id.11317	Meta-analysis		0.940193	0.759091	1.1645	0.572123					1.38635	0.0213601	89.9793	0.878053			0.915431	0.737613	1.13612	0.422627	0.940193	0.759091	1.1645	0.572123
genus LachnospiraceaeNK4A136group id.11319	FinnGen	15	0.943649	0.877254	1.01507	0.119188	19.7148	0.139391			0.969706	0.834317	1.12707	0.694972	-0.00233513	0.68848	0.982419	0.895621	1.07763	0.707039	0.943649	0.877254	1.01507	0.141502	0	0.155
genus LachnospiraceaeNK4A136group id.11319	UKB	15	0.965559	0.889662	1.04793	0.401398	9.96439	0.764782			0.909104	0.767957	1.07619	0.288354	0.00497673	0.437867	0.956576	0.852286	1.07363	0.450979	0.965559	0.901123	1.0346	0.336792	0	0.762333
genus LachnospiraceaeNK4A136group id.11319	GERA	15	1.01928	0.873992	1.18871	0.807723	16.6413	0.275799			0.887577	0.642906	1.22536	0.481411	0.0112513	0.355804	1.0254	0.83763	1.25525	0.807984	1.01928	0.873992	1.18871	0.811253	0	0.273667
genus LachnospiraceaeNK4A136group id.11319	Meta-analysis		0.960425	0.912359	1.01102	0.123188			0	0.665313	0.93631	0.842122	1.04103	0.223765			0.978098	0.913812	1.04691	0.523171	0.961128	0.916374	1.00807	0.103173
genus LachnospiraceaeUCG001 id.11321	FinnGen	15	1.0281	0.974012	1.08519	0.314883	12.3054	0.581791			1.06807	0.834832	1.36647	0.609174	-0.0035298	0.760727	1.01875	0.946093	1.09698	0.622706	1.0281	0.977306	1.08153	0.301852	0	0.600667
genus LachnospiraceaeUCG001 id.11321	UKB	16	0.965772	0.872325	1.06923	0.502359	31.7052	0.00705988			1.16072	0.71711	1.87874	0.553831	-0.0163555	0.456316	0.977475	0.882874	1.08221	0.660884	0.998343	0.919732	1.08367	0.968938	1	0.008	0.023
genus LachnospiraceaeUCG001 id.11321	GERA	15	1.00017	0.870137	1.14963	0.998135	17.6892	0.221307			0.93215	0.477643	1.81915	0.840012	0.00622427	0.835831	0.978976	0.826324	1.15983	0.805931	1.00017	0.870137	1.14963	0.998168	0	0.221667
genus LachnospiraceaeUCG001 id.11321	Meta-analysis		1.0244	0.974066	1.07733	0.348345			0	0.717798	1.05083	0.833934	1.32414	0.67422			1.01228	0.945908	1.0833	0.72434	1.02479	0.977143	1.07477	0.313357
genus LachnospiraceaeUCG004 id.11324	FinnGen	12	1.04191	0.939279	1.15576	0.437752	19.7026	0.0495905			0.782135	0.517217	1.18274	0.271221	0.0189637	0.191697	1.10078	0.983138	1.23249	0.0958959	1.04191	0.939279	1.15576	0.454113	0	0.0603333
genus LachnospiraceaeUCG004 id.11324	UKB	12	0.974442	0.860072	1.10402	0.684417	18.5037	0.0706046			1.24162	0.776196	1.98611	0.387788	-0.0165795	0.319165	0.959837	0.835409	1.1028	0.562803	0.974442	0.860072	1.10402	0.692213	0	0.0746667
genus LachnospiraceaeUCG004 id.11324	GERA	12	0.877307	0.744107	1.03435	0.119229	6.1661	0.862055			0.697007	0.373929	1.29923	0.282411	0.0157364	0.470057	0.869736	0.704872	1.07316	0.193079	0.877307	0.775545	0.99242	0.061596	0	0.857
genus LachnospiraceaeUCG004 id.11324	Meta-analysis		0.986332	0.918004	1.05975	0.707119			0.345038	0.217229	0.898495	0.680556	1.18623	0.450163			1.0147	0.935849	1.10021	0.723582	0.971463	0.90853	1.03875	0.396836
genus LachnospiraceaeUCG008 id.11328	FinnGen	11	1.0096	0.946827	1.07653	0.770522	15.2136	0.124465			1.16167	0.831121	1.62368	0.403183	-0.0150282	0.4241	0.995365	0.92179	1.07481	0.905616	1.0096	0.946827	1.07653	0.776484	0	0.152
genus LachnospiraceaeUCG008 id.11328	UKB	12	1.05845	0.971207	1.15354	0.195548	19.2056	0.0575006			1.23834	0.785958	1.95111	0.378422	-0.0166212	0.506011	1.00768	0.912563	1.11271	0.879783	1.05845	0.971207	1.15354	0.22206	0	0.0673333
genus LachnospiraceaeUCG008 id.11328	GERA	12	1.04266	0.931784	1.16674	0.466431	11.0519	0.438929			1.39223	0.790786	2.4511	0.278229	-0.0306795	0.330788	1.06217	0.914271	1.234	0.430455	1.04266	0.931784	1.16674	0.481647	0	0.449667
genus LachnospiraceaeUCG008 id.11328	Meta-analysis		1.02954	0.982481	1.07884	0.222649			0	0.669111	1.22347	0.959175	1.56059	0.104308			1.0085	0.953316	1.06688	0.76811	1.02954	0.982481	1.07884	0.222649
genus LachnospiraceaeUCG010 id.11330	FinnGen	12	1.04402	0.956126	1.14	0.336991	15.7561	0.150432			0.77532	0.615645	0.976409	0.0558342	0.0245121	0.023566	1.00595	0.906226	1.11665	0.911286	1.04402	0.956126	1.14	0.35762	0	0.162667
genus LachnospiraceaeUCG010 id.11330	UKB	12	0.990798	0.884253	1.11018	0.873452	18.5907	0.0688473			0.741591	0.566678	0.970492	0.0544073	0.0254577	0.0471092	0.931034	0.817789	1.05996	0.280169	0.990798	0.884253	1.11018	0.876338	0	0.0693333
genus LachnospiraceaeUCG010 id.11330	GERA	12	0.996521	0.85703	1.15872	0.963871	8.46749	0.670915			1.14939	0.762023	1.73367	0.521732	-0.0125851	0.481209	0.972038	0.790517	1.19524	0.787996	0.996521	0.873026	1.13748	0.959751	0	0.672667
genus LachnospiraceaeUCG010 id.11330	Meta-analysis		0.996521	0.85703	1.15872	0.963871					1.14939	0.762023	1.73367	0.506719			0.972038	0.790517	1.19524	0.787996	0.996521	0.873026	1.13748	0.958826
genus Lactobacillus id.1837	FinnGen	8	1.00167	0.936862	1.07096	0.960986	10.3108	0.171634			0.993498	0.825306	1.19597	0.947287	0.00103089	0.928185	1.00136	0.928926	1.07944	0.971756	1.00167	0.936862	1.07096	0.962353	0	0.232333
genus Lactobacillus id.1837	UKB	10	1.01197	0.944176	1.08464	0.736554	5.51719	0.787097			0.983997	0.806119	1.20112	0.877926	0.00326463	0.776288	1.02569	0.932569	1.1281	0.601449	1.01197	0.958494	1.06844	0.677533	0	0.779333
genus Lactobacillus id.1837	GERA	9	1.0522	0.927288	1.19394	0.430016	5.05092	0.75212			1.0029	0.690305	1.45705	0.988295	0.00566696	0.796736	1.07998	0.908938	1.28322	0.381754	1.0522	0.951674	1.16334	0.349709	0	0.773667
genus Lactobacillus id.1837	Meta-analysis		1.01229	0.967756	1.05887	0.59466			0	0.796432	0.990683	0.871977	1.12555	0.8857			1.01767	0.962457	1.07604	0.538316	1.01439	0.975718	1.05459	0.471237
genus Lactococcus id.1851	FinnGen	11	1.02723	0.984793	1.0715	0.211986	10.1454	0.42783			0.982341	0.788288	1.22416	0.877424	0.00599344	0.694089	1.03879	0.979967	1.10114	0.200686	1.02723	0.984793	1.0715	0.240418	0	0.441
genus Lactococcus id.1851	UKB	11	0.96122	0.911924	1.01318	0.140892	5.63468	0.844965			1.01875	0.781975	1.32721	0.893566	-0.0078483	0.670661	0.949431	0.883781	1.01996	0.155768	0.96122	0.923974	0.999967	0.0782262	0	0.840333
genus Lactococcus id.1851	GERA	11	1.01857	0.916298	1.13226	0.733209	13.2486	0.210105			1.15693	0.676972	1.97717	0.606847	-0.0172463	0.645414	1.04088	0.909156	1.19169	0.561648	1.01857	0.916298	1.13226	0.740262	0	0.21
genus Lactococcus id.1851	Meta-analysis		1.00244	0.971417	1.03446	0.879197			0.476315	0.148148	1.0106	0.860035	1.18753	0.898056			1.00605	0.963818	1.05014	0.782703	0.993371	0.966109	1.0214	0.639474
genus Marvinbryantia id.2005	FinnGen	10	1.0281	0.917368	1.1522	0.633603	19.5229	0.0210959			1.15775	0.726241	1.84564	0.555249	-0.0105674	0.619673	1.02607	0.914195	1.15163	0.662183	1.0281	0.917368	1.1522	0.644963	0	0.0276667
genus Marvinbryantia id.2005	UKB	10	1.00937	0.903605	1.12751	0.868858	11.9759	0.214672			0.833493	0.53972	1.28717	0.435196	0.0171512	0.397599	0.991322	0.867626	1.13265	0.898012	1.00937	0.903605	1.12751	0.872507	0	0.228333
genus Marvinbryantia id.2005	GERA	10	0.902224	0.749135	1.0866	0.278114	11.5926	0.237263			1.61486	0.84266	3.09471	0.186696	-0.0518203	0.107188	0.890299	0.710173	1.11611	0.313687	0.902224	0.749135	1.0866	0.306311	0	0.259
genus Marvinbryantia id.2005	Meta-analysis		0.980164	0.891235	1.07797	0.679691			0.0320117	0.309439	1.02223	0.712227	1.46717	0.905067			0.964214	0.859632	1.08152	0.533861	0.980164	0.891235	1.07797	0.679691
genus Methanobrevibacter id.123	FinnGen	8	1.01889	0.953192	1.08912	0.582072	12.3608	0.089302			0.884684	0.680051	1.15089	0.396498	0.0193501	0.318803	1.01897	0.950147	1.09277	0.598431	1.01889	0.953192	1.08912	0.599186	0	0.107333
genus Methanobrevibacter id.123	UKB	8	0.96445	0.872408	1.0662	0.479356	19.4149	0.00698228			0.736401	0.523151	1.03658	0.129958	0.0382654	0.159848	0.940398	0.859176	1.0293	0.182399	0.928938	0.858456	1.00521	0.11683	1	0.0126667	0.491667
genus Methanobrevibacter id.123	GERA	8	1.00049	0.903038	1.10846	0.992485	2.8681	0.89693			0.949273	0.644224	1.39877	0.801192	0.00745133	0.792171	0.965623	0.847147	1.10067	0.600422	1.00049	0.936967	1.06833	0.988671	0	0.898
genus Methanobrevibacter id.123	Meta-analysis		1.01339	0.958316	1.07162	0.640861			0	0.77015	0.904561	0.727617	1.12453	0.366429			1.00687	0.946649	1.07093	0.827646	1.0095	0.963391	1.05782	0.691714
genus Odoribacter id.952	FinnGen	8	1.03544	0.889617	1.20516	0.652938	18.9437	0.00836551			0.706407	0.472147	1.0569	0.141829	0.0303129	0.097452	1.03965	0.909279	1.18872	0.569465	0.982037	0.859863	1.12157	0.798105	1	0.0143333	0.141333
genus Odoribacter id.952	UKB	8	1.02543	0.851924	1.23427	0.790624	16.7067	0.0193884			0.868491	0.461809	1.63331	0.677025	0.0131846	0.607287	1.02651	0.861977	1.22245	0.7691	1.02543	0.851924	1.23427	0.798273	0	0.0286667
genus Odoribacter id.952	GERA	7	1.23722	0.989781	1.54653	0.0615143	6.29044	0.391453			1.39882	0.63275	3.09235	0.444748	-0.010307	0.763002	1.26311	0.941833	1.69397	0.118806	1.23722	0.989781	1.54653	0.110712	0	0.435333
genus Odoribacter id.952	Meta-analysis		1.23722	0.989781	1.54653	0.0615143					1.39882	0.63275	3.09235	0.406978			1.26311	0.941833	1.69397	0.118806	1.23722	0.989781	1.54653	0.0615143
genus Olsenella id.822	FinnGen	11	1.01362	0.972765	1.05619	0.519306	11.0547	0.353269			1.05999	0.920968	1.21999	0.437637	-0.00631556	0.529448	1.01151	0.95933	1.06652	0.67202	1.01362	0.972765	1.05619	0.533808	0	0.352667
genus Olsenella id.822	UKB	11	0.960245	0.899914	1.02462	0.220451	15.341	0.120116			1.00887	0.78144	1.30249	0.947471	-0.00661918	0.703384	0.991674	0.91877	1.07036	0.830072	0.960245	0.899914	1.02462	0.248528	0	0.140667
genus Olsenella id.822	GERA	11	1.0309	0.94206	1.12813	0.508015	4.37823	0.928676			0.936766	0.665063	1.31947	0.71724	0.0127404	0.583985	1.02121	0.908945	1.14734	0.723943	1.0309	0.971226	1.09425	0.340719	0	0.923667
genus Olsenella id.822	Meta-analysis		1.00221	0.970246	1.03524	0.893588			0.144189	0.310838	1.03452	0.921302	1.16164	0.566063			1.00699	0.966767	1.04889	0.737666	1.00625	0.976494	1.03692	0.684014
genus Oscillibacter id.2063	FinnGen	14	1.03209	0.961164	1.10825	0.384552	24.9992	0.0230891			0.928008	0.726029	1.18618	0.561848	0.0111099	0.392175	1.05419	0.976669	1.13786	0.175675	1.01271	0.95293	1.07624	0.691289	1	0.0306667	0.211
genus Oscillibacter id.2063	UKB	16	1.00515	0.943143	1.07124	0.874332	12.5146	0.639732			1.12075	0.900252	1.39525	0.325085	-0.0106636	0.326014	0.971123	0.889803	1.05987	0.511357	1.00515	0.948357	1.06535	0.864846	0	0.655667
genus Oscillibacter id.2063	GERA	16	0.974839	0.874089	1.0872	0.647068	9.62489	0.842649			0.664364	0.457112	0.965584	0.0501116	0.037807	0.0541886	0.962996	0.834917	1.11072	0.604575	0.974839	0.893269	1.06386	0.576086	0	0.849667
genus Oscillibacter id.2063	Meta-analysis		0.99736	0.943993	1.05374	0.924944			0	0.634689	0.980547	0.811667	1.18457	0.838589			0.968898	0.899278	1.04391	0.406247	0.995747	0.948683	1.04515	0.863011
genus Oscillospira id.2064	FinnGen	9	0.967631	0.900064	1.04027	0.372947	6.78699	0.559779			0.88115	0.642681	1.20811	0.457737	0.00912791	0.569056	0.965878	0.878411	1.06205	0.473461	0.967631	0.905221	1.03434	0.361716	0	0.598667
genus Oscillospira id.2064	UKB	9	0.96799	0.864833	1.08345	0.57148	11.8036	0.160186			0.967072	0.579488	1.61389	0.90164	9.4e-05	0.997123	0.998416	0.867599	1.14896	0.982345	0.96799	0.864833	1.08345	0.586997	0	0.168
genus Oscillospira id.2064	GERA	9	1.05157	0.894108	1.23676	0.543471	3.33302	0.911756			1.03633	0.513299	2.09229	0.923498	0.00141999	0.967775	1.02561	0.829695	1.2678	0.815111	1.05157	0.947035	1.16764	0.374105	0	0.913667
genus Oscillospira id.2064	Meta-analysis		0.97772	0.923534	1.03509	0.4386			0	0.642995	0.919898	0.71574	1.18229	0.514326			0.981842	0.912051	1.05697	0.626172	0.986476	0.938065	1.03738	0.595852
genus Oxalobacter id.2978	FinnGen	12	1.063	1.01425	1.11409	0.0107497	14.7357	0.194921			1.19525	0.975331	1.46475	0.116318	-0.0172466	0.272715	1.09123	1.02929	1.15689	0.00340621	1.063	1.01425	1.11409	0.02696	0	0.223
genus Oxalobacter id.2978	UKB	12	0.962123	0.905239	1.02258	0.214293	14.2704	0.218393			1.12874	0.872639	1.46001	0.378042	-0.023582	0.239657	0.964661	0.891625	1.04368	0.370425	0.962123	0.905239	1.02258	0.240119	0	0.222333
genus Oxalobacter id.2978	GERA	12	1.00647	0.902878	1.12195	0.907332	15.8328	0.147453			1.47097	0.963632	2.2454	0.104009	-0.0562965	0.100638	1.04418	0.913695	1.19331	0.525559	1.00647	0.902878	1.12195	0.90943	0	0.155333
genus Oxalobacter id.2978	Meta-analysis		1.02237	0.987026	1.05898	0.217748			0.694321	0.0379531	1.20315	1.03631	1.39685	0.0151678			1.04445	0.99922	1.09172	0.0541745	1.02237	0.987026	1.05898	0.217748
genus Parabacteroides id.954	FinnGen	9	0.956017	0.836676	1.09238	0.508499	16.6774	0.0336487			1.15552	0.729545	1.83022	0.557345	-0.0149086	0.425808	1.02277	0.895349	1.16833	0.740118	1.00399	0.898965	1.12129	0.945622	1	0.0406667	0.0403333
genus Parabacteroides id.954	UKB	9	1.02333	0.858351	1.22002	0.797084	16.3029	0.0382446			0.797484	0.434973	1.46212	0.488123	0.0191947	0.42661	1.07619	0.901089	1.28532	0.417678	1.10126	0.972688	1.24682	0.171624	1	0.0446667	0.54
genus Parabacteroides id.954	GERA	10	0.875878	0.725392	1.05758	0.168233	8.17716	0.516397			0.776817	0.469244	1.28599	0.35487	0.0104563	0.62839	0.820733	0.63847	1.05503	0.123095	0.875878	0.731821	1.04829	0.182203	0	0.521333
genus Parabacteroides id.954	Meta-analysis		0.875878	0.725392	1.05758	0.168233					0.776817	0.469244	1.28599	0.326109			0.820733	0.63847	1.05503	0.123095	0.875878	0.731821	1.04829	0.148298
genus Paraprevotella id.962	FinnGen	13	0.993621	0.929119	1.0626	0.851766	24.3489	0.0182281			0.893999	0.691349	1.15605	0.411133	0.0116415	0.421325	1.00429	0.932981	1.08106	0.909218	0.993621	0.929119	1.0626	0.854888	0	0.0203333
genus Paraprevotella id.962	UKB	13	0.995025	0.913257	1.08411	0.909232	22.8743	0.0288119			0.78457	0.607203	1.01375	0.0904853	0.0268336	0.0829527	1.00382	0.91421	1.10221	0.93633	0.995025	0.913257	1.08411	0.911117	0	0.0326667
genus Paraprevotella id.962	GERA	13	0.991582	0.888659	1.10643	0.879828	12.3148	0.42074			1.05983	0.72098	1.55795	0.773004	-0.00743982	0.729683	1.0287	0.886183	1.19413	0.710007	0.991582	0.888659	1.10643	0.88234	0	0.445333
genus Paraprevotella id.962	Meta-analysis		0.991582	0.888659	1.10643	0.879828					1.05983	0.72098	1.55795	0.767497			1.0287	0.886183	1.19413	0.710007	0.991582	0.888659	1.10643	0.879828
genus Parasutterella id.2892	FinnGen	16	0.997277	0.93296	1.06603	0.936102	23.6379	0.0715031			1.10941	0.915126	1.34493	0.308399	-0.00909533	0.267574	1.02025	0.944942	1.10156	0.60834	0.997277	0.93296	1.06603	0.937162	0	0.0813333
genus Parasutterella id.2892	UKB	16	0.987612	0.899235	1.08467	0.794387	26.0479	0.0375219			1.09051	0.811705	1.46508	0.574305	-0.00824993	0.498305	0.975134	0.873455	1.08865	0.654016	0.987612	0.899235	1.08467	0.797931	0	0.0416667
genus Parasutterella id.2892	GERA	17	1.01582	0.903803	1.14172	0.79231	10.4066	0.844548			1.30271	0.892217	1.90206	0.191023	-0.020296	0.195698	0.990058	0.845798	1.15892	0.901032	1.01582	0.924472	1.1162	0.748282	0	0.828
genus Parasutterella id.2892	Meta-analysis		1.0018	0.945439	1.06152	0.951471			0	0.788366	1.14664	0.96584	1.36129	0.118052			1.01439	0.946815	1.0868	0.68453	1.00342	0.950275	1.05955	0.902011
genus Peptococcus id.2037	FinnGen	16	1.00558	0.968249	1.04435	0.773143	12.749	0.621676			1.1371	0.989126	1.30722	0.0924099	-0.0173888	0.0941938	1.01152	0.958387	1.06761	0.677275	1.00558	0.971113	1.04127	0.758829	0	0.615
genus Peptococcus id.2037	UKB	16	1.02574	0.974795	1.07935	0.328171	10.7147	0.772542			1.19792	0.989929	1.44961	0.0846277	-0.0214521	0.120178	1.00942	0.943965	1.07942	0.783944	1.02574	0.982514	1.07087	0.265394	0	0.76
genus Peptococcus id.2037	GERA	14	1.01874	0.921742	1.12594	0.71613	15.0751	0.302688			1.29826	0.915601	1.84084	0.168601	-0.0329075	0.182228	1.08239	0.950558	1.2325	0.232174	1.01874	0.921742	1.12594	0.721975	0	0.303667
genus Peptococcus id.2037	Meta-analysis		1.01321	0.984185	1.04309	0.376212			0	0.823499	1.17046	1.05156	1.3028	0.00397871			1.01729	0.977404	1.0588	0.400939	1.01387	0.987698	1.04075	0.301853
genus Phascolarctobacterium id.2168	FinnGen	11	0.974047	0.884137	1.0731	0.594613	19.6212	0.0330466			1.25468	0.868874	1.8118	0.257012	-0.0221278	0.196333	0.993617	0.89712	1.10049	0.902228	0.974047	0.884137	1.0731	0.606234	0	0.0373333
genus Phascolarctobacterium id.2168	UKB	12	0.997263	0.917338	1.08415	0.948721	8.5535	0.66303			1.10427	0.803715	1.51722	0.554254	-0.00932637	0.529251	0.98261	0.88038	1.09671	0.754295	0.997263	0.92644	1.0735	0.943169	0	0.666
genus Phascolarctobacterium id.2168	GERA	12	0.930274	0.788257	1.09788	0.392462	14.3793	0.212712			0.788075	0.402683	1.54231	0.502753	0.0151394	0.627303	0.895184	0.726854	1.1025	0.297478	0.930274	0.788257	1.09788	0.410702	0	0.236333
genus Phascolarctobacterium id.2168	Meta-analysis		0.983302	0.912625	1.05945	0.65814			0	0.46258	1.03819	0.779038	1.38354	0.79812			0.962885	0.873722	1.06115	0.445547	0.985879	0.921704	1.05452	0.67879
genus Prevotella7 id.11182	FinnGen	12	0.987368	0.943626	1.03314	0.582395	15.5243	0.15973			0.962611	0.721525	1.28425	0.800833	0.00360581	0.86455	0.994782	0.944455	1.04779	0.843441	0.987368	0.943626	1.03314	0.593384	0	0.166
genus Prevotella7 id.11182	UKB	12	1.07305	1.02117	1.12757	0.00529508	9.8797	0.54124			1.22449	0.904407	1.65784	0.219472	-0.0187813	0.406993	1.05726	0.985421	1.13434	0.120917	1.07305	1.02382	1.12466	0.0133909	0	0.565333
genus Prevotella7 id.11182	GERA	11	1.0243	0.929485	1.12878	0.628094	12.1082	0.277881			1.17708	0.634971	2.18202	0.617129	-0.020115	0.665044	1.06172	0.935719	1.20468	0.352806	1.0243	0.929485	1.12878	0.638528	0	0.283667
genus Prevotella7 id.11182	Meta-analysis		1.02537	0.993457	1.05831	0.120399			0.661058	0.0523211	1.08887	0.893425	1.32708	0.398932			1.02075	0.981059	1.06205	0.310076	1.02743	0.996154	1.05969	0.0862184
genus Prevotella9 id.11183	FinnGen	17	0.932688	0.882708	0.985497	0.0131423	20.3586	0.204503			0.994376	0.852198	1.16027	0.943832	-0.00681379	0.397012	0.956442	0.88887	1.02915	0.233511	0.932688	0.882708	0.985497	0.0246507	0	0.233333
genus Prevotella9 id.11183	UKB	18	1.03504	0.968683	1.10594	0.308303	19.6137	0.294463			1.14133	0.956842	1.36138	0.16107	-0.0104894	0.2589	1.00638	0.919644	1.10131	0.88993	1.03504	0.968683	1.10594	0.322584	0	0.263
genus Prevotella9 id.11183	GERA	16	0.966684	0.858817	1.0881	0.574578	13.8339	0.538162			1.17242	0.82564	1.66487	0.388965	-0.019077	0.271134	0.991341	0.839075	1.17124	0.91858	0.966684	0.862856	1.083	0.567571	0	0.553
genus Prevotella9 id.11183	Meta-analysis		0.972482	0.934466	1.01204	0.170209			0.64424	0.0601519	1.06663	0.95531	1.19093	0.251364			0.977594	0.926378	1.03164	0.409168	0.972427	0.93459	1.0118	0.167314
genus RikenellaceaeRC9gutgroup id.11191	FinnGen	13	1.03103	0.980501	1.08416	0.233303	24.156	0.0193696			1.01913	0.729875	1.42303	0.913405	0.0015861	0.946242	1.03604	0.982106	1.09294	0.194258	1.01658	0.976095	1.05874	0.444492	1	0.0216667	0.222
genus RikenellaceaeRC9gutgroup id.11191	UKB	12	0.975839	0.924856	1.02963	0.371657	13.5051	0.261595			1.38619	1.01783	1.88785	0.0650467	-0.0489081	0.0477513	0.951544	0.889895	1.01746	0.146111	0.975839	0.924856	1.02963	0.390784	0	0.268333
genus RikenellaceaeRC9gutgroup id.11191	GERA	10	1.04925	0.956506	1.15098	0.308593	9.74996	0.371104			0.974422	0.549443	1.72811	0.931546	0.010345	0.803767	1.00612	0.895252	1.13072	0.918433	1.04925	0.956506	1.15098	0.335181	0	0.397333
genus RikenellaceaeRC9gutgroup id.11191	Meta-analysis		1.04925	0.956506	1.15098	0.308593					0.974422	0.549443	1.72811	0.929368			1.00612	0.895252	1.13072	0.918433	1.04925	0.956506	1.15098	0.308593
genus Romboutsia id.11347	FinnGen	14	1.05144	0.957447	1.15466	0.293783	25.4072	0.0203968			1.303	1.01837	1.66718	0.0570618	-0.0192259	0.0936073	1.04706	0.945856	1.1591	0.375237	1.05144	0.957447	1.15466	0.312909	0	0.0243333
genus Romboutsia id.11347	UKB	14	0.988439	0.911657	1.07169	0.778058	12.4294	0.492783			0.991334	0.804401	1.22171	0.936278	-0.000283112	0.976682	0.967027	0.864708	1.08145	0.556794	0.988439	0.913295	1.06977	0.777702	0	0.526333
genus Romboutsia id.11347	GERA	13	1.03281	0.809205	1.3182	0.795368	35.5795	0.000378432			1.06316	0.56608	1.99671	0.852427	-0.00294307	0.923346	1.02376	0.822442	1.27435	0.833519	1.01857	0.856517	1.21129	0.839284	2	0.000666667	0.49
genus Romboutsia id.11347	Meta-analysis		0.988439	0.911657	1.07169	0.778058					0.991334	0.804401	1.22171	0.934932			0.967027	0.864708	1.08145	0.556794	0.988439	0.913295	1.06977	0.773158
genus Ruminiclostridium5 id.11355	FinnGen	12	0.969002	0.901806	1.0412	0.39046	11.6096	0.393688			0.809948	0.683189	0.960226	0.0356084	0.0148449	0.0469736	0.919891	0.835527	1.01277	0.0888736	0.969002	0.901806	1.0412	0.408784	0	0.386
genus Ruminiclostridium5 id.11355	UKB	13	0.870303	0.782341	0.968155	0.010609	12.8356	0.381101			0.638858	0.462436	0.882586	0.0200208	0.0214099	0.073493	0.854106	0.73569	0.991582	0.0383566	0.870303	0.782341	0.968155	0.0252177	0	0.398333
genus Ruminiclostridium5 id.11355	GERA	12	1.04685	0.875221	1.25214	0.61625	8.09493	0.704775			1.46914	0.852028	2.53322	0.196496	-0.023334	0.225784	1.1028	0.859104	1.41562	0.442475	1.04685	0.897785	1.22067	0.570859	0	0.730667
genus Ruminiclostridium5 id.11355	Meta-analysis		0.913367	0.833448	1.00095	0.0524177			0.668704	0.0823223	0.793482	0.600931	1.04773	0.102848			0.913527	0.803682	1.03839	0.166448	0.924118	0.846652	1.00867	0.0772815
genus Ruminiclostridium6 id.11356	FinnGen	17	0.99657	0.921427	1.07784	0.931554	26.8314	0.0433959			0.986712	0.797427	1.22093	0.903662	0.000949008	0.922522	1.03889	0.947587	1.13899	0.416268	0.99657	0.921427	1.07784	0.93262	0	0.0443333
genus Ruminiclostridium6 id.11356	UKB	17	0.947269	0.879987	1.0197	0.149549	12.9956	0.67308			0.997123	0.825988	1.20371	0.976468	-0.00508914	0.570428	0.931927	0.841359	1.03224	0.176503	0.947269	0.886414	1.0123	0.129366	0	0.681333
genus Ruminiclostridium6 id.11356	GERA	17	0.957311	0.832606	1.10069	0.540091	19.4892	0.24411			0.969357	0.672128	1.39803	0.869923	-0.00123872	0.942921	0.970065	0.802418	1.17274	0.753551	0.957311	0.832606	1.10069	0.548701	0	0.259667
genus Ruminiclostridium6 id.11356	Meta-analysis		0.949449	0.88956	1.01337	0.118649			0	0.895813	0.991251	0.838417	1.17195	0.918081			0.940375	0.859437	1.02894	0.18064	0.949115	0.893879	1.00776	0.0877883
genus Ruminiclostridium9 id.11357	FinnGen	15	0.961532	0.872927	1.05913	0.426441	23.7037	0.0497405			0.876302	0.53661	1.43103	0.606597	0.00624592	0.710911	0.971249	0.872721	1.0809	0.592964	1.00229	0.923093	1.08828	0.957436	1	0.0473333	0.026
genus Ruminiclostridium9 id.11357	UKB	14	0.942456	0.812511	1.09318	0.43364	31.0007	0.00337083			0.649292	0.321899	1.30966	0.250905	0.0262308	0.307976	1.01519	0.87447	1.17855	0.843047	0.984457	0.867031	1.11779	0.81307	1	0.00366667	0.161
genus Ruminiclostridium9 id.11357	GERA	14	1.03416	0.875896	1.22102	0.691836	8.17022	0.832337			1.03528	0.472258	2.26954	0.932432	-7.58e-05	0.997837	1.12067	0.899346	1.39645	0.31015	1.03416	0.90657	1.17971	0.625448	0	0.848333
genus Ruminiclostridium9 id.11357	Meta-analysis		1.03416	0.875896	1.22102	0.691836					1.03528	0.472258	2.26954	0.931004			1.12067	0.899346	1.39645	0.31015	1.03416	0.90657	1.17971	0.617092
genus RuminococcaceaeNK4A214group id.11358	FinnGen	14	1.07439	0.971606	1.18804	0.161953	26.3733	0.0151415			1.05531	0.74392	1.49705	0.767986	0.00137954	0.91793	1.08153	0.962191	1.21567	0.188882	1.07439	0.971606	1.18804	0.185354	0	0.0156667
genus RuminococcaceaeNK4A214group id.11358	UKB	14	0.974117	0.888336	1.06818	0.577133	10.7799	0.629249			0.880095	0.636963	1.21603	0.453748	0.00761748	0.532972	0.937784	0.830525	1.0589	0.299946	0.974117	0.895686	1.05942	0.550895	0	0.634
genus RuminococcaceaeNK4A214group id.11358	GERA	14	1.16545	0.986656	1.37665	0.071561	14.1056	0.366447			1.7187	0.971951	3.03918	0.0872353	-0.0289952	0.1891	1.13851	0.907026	1.42907	0.263331	1.16545	0.986656	1.37665	0.0947861	0	0.371333
genus RuminococcaceaeNK4A214group id.11358	Meta-analysis		1.01596	0.937237	1.10129	0.700414			0.706719	0.0648143	1.03582	0.781891	1.3722	0.806262			0.979067	0.879606	1.08978	0.69872	1.01016	0.937205	1.08879	0.791605
genus RuminococcaceaeUCG002 id.11360	FinnGen	23	0.970133	0.913155	1.03067	0.326144	28.1593	0.170463			0.894972	0.761571	1.05174	0.192201	0.00653435	0.30303	0.968964	0.893874	1.05036	0.443617	0.970133	0.913155	1.03067	0.336819	0	0.178333
genus RuminococcaceaeUCG002 id.11360	UKB	24	0.995687	0.9267	1.06981	0.906073	24.5279	0.375075			0.975025	0.796517	1.19354	0.808609	0.00167479	0.829357	1.02477	0.926062	1.134	0.635839	0.995687	0.9267	1.06981	0.907097	0	0.351667
genus RuminococcaceaeUCG002 id.11360	GERA	24	1.04111	0.918899	1.17958	0.527122	24.852	0.35796			0.846071	0.600333	1.1924	0.35004	0.0164206	0.217458	1.07586	0.902426	1.28263	0.414912	1.04111	0.918899	1.17958	0.533359	0	0.332
genus RuminococcaceaeUCG002 id.11360	Meta-analysis		0.987777	0.94583	1.03158	0.578549			0	0.585838	0.915502	0.813277	1.03058	0.143898			0.999668	0.942029	1.06083	0.991255	0.987777	0.94583	1.03158	0.578549
genus RuminococcaceaeUCG003 id.11361	FinnGen	14	0.988079	0.881887	1.10706	0.836221	38.4674	0.000243062			0.935867	0.628995	1.39246	0.74934	0.00403898	0.78392	0.930734	0.833983	1.03871	0.19991	0.964434	0.865128	1.07514	0.52594	1	<0.000333333333333333	0.788
genus RuminococcaceaeUCG003 id.11361	UKB	14	0.998736	0.892176	1.11802	0.982464	21.0546	0.0718563			1.54025	1.13418	2.09169	0.0170748	-0.0320603	0.0132543	0.953334	0.833535	1.09035	0.48549	0.998736	0.892176	1.11802	0.982798	0	0.0696667
genus RuminococcaceaeUCG003 id.11361	GERA	14	0.925026	0.779701	1.09744	0.371461	16.8623	0.205677			1.07715	0.595012	1.94996	0.810266	-0.0113239	0.608165	0.967535	0.77872	1.20213	0.765733	0.925026	0.779701	1.09744	0.387707	0	0.234333
genus RuminococcaceaeUCG003 id.11361	Meta-analysis		0.925026	0.779701	1.09744	0.37146					1.07715	0.595012	1.94996	0.806119			0.967535	0.77872	1.20213	0.765733	0.925026	0.779701	1.09744	0.37146
genus RuminococcaceaeUCG004 id.11362	FinnGen	12	0.992434	0.917613	1.07336	0.849387	18.155	0.0780534			0.799233	0.509988	1.25253	0.351288	0.0183946	0.35999	0.995369	0.9063	1.09319	0.922691	0.992434	0.917613	1.07336	0.852846	0	0.0886667
genus RuminococcaceaeUCG004 id.11362	UKB	12	0.964187	0.890059	1.04449	0.371563	7.82567	0.72883			1.10225	0.701998	1.73071	0.681305	-0.0113926	0.567823	0.983591	0.882602	1.09614	0.764691	0.964187	0.901275	1.03149	0.312132	0	0.724667
genus RuminococcaceaeUCG004 id.11362	GERA	11	0.860724	0.747607	0.990956	0.0369443	6.01772	0.813772			0.848889	0.354056	2.03531	0.72196	0.0011507	0.975602	0.889101	0.741027	1.06676	0.205998	0.860724	0.771606	0.960134	0.0227179	0	0.832333
genus RuminococcaceaeUCG004 id.11362	Meta-analysis		0.961533	0.912783	1.01289	0.139493			0.334206	0.222692	0.927064	0.687373	1.25034	0.619752			0.976368	0.913951	1.04305	0.477996	0.954304	0.91111	0.999546	0.047792
genus RuminococcaceaeUCG005 id.11363	FinnGen	17	1.01854	0.959187	1.08156	0.548766	11.3842	0.785173			1.07873	0.913875	1.27332	0.384598	-0.00515534	0.47786	1.03184	0.950964	1.11959	0.451681	1.01854	0.968241	1.07144	0.487412	0	0.800667
genus RuminococcaceaeUCG005 id.11363	UKB	17	1.07264	0.991186	1.1608	0.0818072	14.3488	0.572747			0.987745	0.789606	1.2356	0.915467	0.00729647	0.452416	1.0904	0.972895	1.2221	0.136842	1.07264	0.995344	1.15595	0.0847481	0	0.573
genus RuminococcaceaeUCG005 id.11363	GERA	17	0.923948	0.80586	1.05934	0.256895	6.35273	0.983818			0.890382	0.603744	1.31311	0.566753	0.00325439	0.844588	0.905598	0.757862	1.08213	0.275143	0.923948	0.847669	1.00709	0.0908594	0	0.986667
genus RuminococcaceaeUCG005 id.11363	Meta-analysis		1.02495	0.979737	1.07226	0.284302			0.432972	0.17143	1.02804	0.906281	1.16615	0.667257			1.03236	0.970114	1.09861	0.31549	1.01294	0.975458	1.05186	0.503921
genus RuminococcaceaeUCG009 id.11366	FinnGen	13	1.00583	0.954212	1.06025	0.828686	13.6329	0.324761			1.02443	0.833651	1.25887	0.822641	-0.00196024	0.85982	0.97965	0.914514	1.04943	0.558075	1.00583	0.954212	1.06025	0.832321	0	0.355
genus RuminococcaceaeUCG009 id.11366	UKB	14	0.998891	0.935723	1.06632	0.973439	5.1299	0.972221			1.09135	0.837921	1.42144	0.528932	-0.00908628	0.510832	0.978291	0.898962	1.06462	0.610966	0.998891	0.95873	1.04073	0.958535	0	0.967667
genus RuminococcaceaeUCG009 id.11366	GERA	13	0.922492	0.819983	1.03782	0.179476	10.1961	0.598762			1.00285	0.582649	1.72608	0.992001	-0.0082724	0.763236	0.907195	0.762731	1.07902	0.271076	0.922492	0.827573	1.0283	0.170976	0	0.616333
genus RuminococcaceaeUCG009 id.11366	Meta-analysis		0.99405	0.956286	1.0333	0.762631			0	0.415059	1.04535	0.894643	1.22144	0.576588			0.97267	0.924298	1.02357	0.286989	0.99481	0.96442	1.02616	0.742344
genus RuminococcaceaeUCG010 id.11367	FinnGen	8	0.972358	0.895706	1.05557	0.50342	6.21421	0.514971			0.912567	0.709197	1.17426	0.503624	0.00469228	0.620509	0.96219	0.858227	1.07875	0.508821	0.972358	0.899967	1.05057	0.50057	0	0.553667
genus RuminococcaceaeUCG010 id.11367	UKB	8	1.10902	0.967601	1.27111	0.137072	10.6836	0.15303			0.931406	0.552537	1.57006	0.798609	0.0121448	0.521403	1.04457	0.89448	1.21985	0.581637	1.10902	0.967601	1.27111	0.180665	0	0.185333
genus RuminococcaceaeUCG010 id.11367	GERA	8	1.05739	0.877747	1.27381	0.556909	6.06957	0.53165			0.726675	0.374991	1.40818	0.38072	0.0264194	0.290853	1.23623	0.964365	1.58473	0.0942035	1.05739	0.889069	1.25759	0.548168	0	0.524
genus RuminococcaceaeUCG010 id.11367	Meta-analysis		1.01313	0.948606	1.08205	0.697571			0.298816	0.24023	0.894009	0.721234	1.10817	0.306516			1.0173	0.933184	1.109	0.696905	1.01082	0.949351	1.07626	0.736758
genus RuminococcaceaeUCG011 id.11368	FinnGen	8	0.977074	0.914706	1.04369	0.490713	15.4397	0.0307584			1.02402	0.718761	1.45893	0.899724	-0.00634327	0.79971	0.955767	0.895262	1.02036	0.175136	0.955986	0.905516	1.00927	0.154952	1	0.0433333	0.564667
genus RuminococcaceaeUCG011 id.11368	UKB	8	1.04542	0.968311	1.12867	0.255849	11.4821	0.118928			0.78166	0.546441	1.11813	0.226116	0.0388299	0.155868	1.02869	0.93957	1.12626	0.540674	1.04542	0.968311	1.12867	0.293248	0	0.144667
genus RuminococcaceaeUCG011 id.11368	GERA	8	0.939626	0.82658	1.06813	0.341002	11.3203	0.125245			1.61378	0.924709	2.81634	0.14307	-0.0726882	0.100318	0.996757	0.856962	1.15936	0.966398	0.939626	0.82658	1.06813	0.372714	0	0.154333
genus RuminococcaceaeUCG011 id.11368	Meta-analysis		1.01647	0.951768	1.08556	0.626419			0.490003	0.161428	0.966238	0.714996	1.30576	0.82311			1.02015	0.943866	1.10259	0.61495	1.01647	0.951768	1.08556	0.626419
genus RuminococcaceaeUCG013 id.11370	FinnGen	12	1.01371	0.915727	1.12217	0.792959	19.649	0.0503934			0.857649	0.643689	1.14273	0.318967	0.0130969	0.251459	0.971981	0.865362	1.09174	0.631656	1.01371	0.915727	1.12217	0.79781	0	0.0603333
genus RuminococcaceaeUCG013 id.11370	UKB	13	1.06535	0.969633	1.17051	0.187524	10.5044	0.5718			1.31568	1.01905	1.69865	0.0591113	-0.0164129	0.109419	1.12404	0.987064	1.28003	0.0777954	1.06535	0.975528	1.16344	0.184321	0	0.609667
genus RuminococcaceaeUCG013 id.11370	GERA	13	1.0182	0.856191	1.21086	0.838382	13.5455	0.330667			1.18737	0.722748	1.95066	0.51175	-0.0118062	0.529111	1.07973	0.854143	1.36489	0.521188	1.0182	0.856191	1.21086	0.8418	0	0.332333
genus RuminococcaceaeUCG013 id.11370	Meta-analysis		1.038	0.973496	1.10679	0.254522			0	0.759896	1.10109	0.921446	1.31577	0.289264			1.04188	0.96058	1.13006	0.322285	1.03968	0.977041	1.10633	0.219677
genus RuminococcaceaeUCG014 id.11371	FinnGen	17	0.999759	0.940518	1.06273	0.993821	18.3888	0.301624			0.877589	0.757137	1.0172	0.1035	0.011639	0.0803034	0.969689	0.893453	1.05243	0.461249	0.999759	0.940518	1.06273	0.993916	0	0.289667
genus RuminococcaceaeUCG014 id.11371	UKB	18	1.05648	0.974344	1.14554	0.183331	18.5717	0.353664			1.21406	0.95393	1.54513	0.134444	-0.0111716	0.248461	1.10328	0.987949	1.23208	0.0810228	1.05648	0.974344	1.14554	0.200905	0	0.367667
genus RuminococcaceaeUCG014 id.11371	GERA	18	1.03668	0.908261	1.18326	0.593414	14.4917	0.63204			0.957059	0.644234	1.42178	0.830687	0.00646391	0.68017	1.1233	0.939261	1.3434	0.202799	1.03668	0.917522	1.17131	0.570673	0	0.645333
genus RuminococcaceaeUCG014 id.11371	Meta-analysis		1.02197	0.976268	1.0698	0.351879			0	0.551881	0.958625	0.850236	1.08083	0.490035			1.02744	0.96593	1.09286	0.39012	1.02226	0.977007	1.06961	0.340541
genus Ruminococcus1 id.11373	FinnGen	14	1.00036	0.932452	1.07321	0.992012	14.6987	0.326539			1.05356	0.856945	1.29528	0.629486	-0.00431801	0.609203	0.998506	0.909769	1.0959	0.974874	1.00036	0.932452	1.07321	0.992164	0	0.317333
genus Ruminococcus1 id.11373	UKB	12	0.998755	0.873741	1.14166	0.985432	19.97	0.0457544			1.0527	0.71385	1.55239	0.800787	-0.00429767	0.781868	1.01508	0.884735	1.16463	0.830949	0.998755	0.873741	1.14166	0.985759	0	0.0563333
genus Ruminococcus1 id.11373	GERA	12	1.03534	0.840532	1.27529	0.744013	16.465	0.124725			1.65424	1.00836	2.71381	0.0742541	-0.0401561	0.0733883	0.956791	0.724941	1.26279	0.755051	1.03534	0.840532	1.27529	0.750141	0	0.109667
genus Ruminococcus1 id.11373	Meta-analysis		1.00286	0.94481	1.06447	0.925305			0	0.95205	1.11175	0.936885	1.31925	0.225012			1.00025	0.928674	1.07735	0.994632	1.00286	0.94481	1.06447	0.925305
genus Ruminococcus2 id.11374	FinnGen	15	0.961599	0.896376	1.03157	0.274513	18.8755	0.169762			0.889683	0.751005	1.05397	0.199422	0.00681756	0.341122	0.946173	0.864908	1.03507	0.227194	0.961599	0.896376	1.03157	0.29296	0	0.2
genus Ruminococcus2 id.11374	UKB	15	0.955134	0.875114	1.04247	0.303823	14.6731	0.40086			1.01491	0.794626	1.29627	0.907423	-0.00488202	0.609902	0.982609	0.865135	1.11603	0.787106	0.955134	0.875114	1.04247	0.321261	0	0.415
genus Ruminococcus2 id.11374	GERA	15	0.98655	0.820875	1.18566	0.885214	22.8502	0.062751			0.699878	0.440846	1.11111	0.154151	0.0281008	0.139801	0.940383	0.765395	1.15538	0.558457	0.98655	0.820875	1.18566	0.887271	0	0.0653333
genus Ruminococcus2 id.11374	Meta-analysis		0.961272	0.912114	1.01308	0.140272			0	0.952533	0.906884	0.793642	1.03628	0.150928			0.956108	0.892249	1.02454	0.203142	0.961272	0.912114	1.01308	0.140272
genus Ruminococcusgauvreauiigroup id.11342	FinnGen	13	1.06168	0.99272	1.13543	0.0806813	9.4589	0.663315			0.845971	0.632761	1.13102	0.28292	0.0166903	0.143405	1.06391	0.970367	1.16647	0.187052	1.06168	1.00023	1.1269	0.0726829	0	0.659667
genus Ruminococcusgauvreauiigroup id.11342	UKB	13	1.0191	0.932699	1.11351	0.675477	10.913	0.536392			0.8091	0.548484	1.19355	0.308406	0.0168389	0.257281	1.00938	0.892766	1.14123	0.881484	1.0191	0.936538	1.10895	0.668463	0	0.532333
genus Ruminococcusgauvreauiigroup id.11342	GERA	12	0.949153	0.808544	1.11421	0.523511	8.0541	0.708449			1.09787	0.474388	2.54078	0.831737	-0.0101478	0.736234	0.913945	0.745387	1.12062	0.386969	0.949153	0.827471	1.08873	0.471578	0	0.724
genus Ruminococcusgauvreauiigroup id.11342	Meta-analysis		1.03581	0.984536	1.08975	0.174368			0	0.40894	0.84918	0.678631	1.06259	0.152933			1.02806	0.959266	1.10178	0.433574	1.03585	0.989373	1.08451	0.132615
genus Ruminococcusgnavusgroup id.14376	FinnGen	11	0.966776	0.913045	1.02367	0.246795	12.239	0.269378			1.04003	0.78234	1.3826	0.793093	-0.00819521	0.619547	0.93818	0.872684	1.00859	0.0839304	0.966776	0.913045	1.02367	0.273707	0	0.291
genus Ruminococcusgnavusgroup id.14376	UKB	12	1.031	0.961578	1.10543	0.390691	12.7368	0.310875			1.41481	1.05907	1.89003	0.0407485	-0.0345021	0.0526617	1.0459	0.953511	1.14725	0.341532	1.031	0.961578	1.10543	0.409005	0	0.317333
genus Ruminococcusgnavusgroup id.14376	GERA	11	0.994947	0.88827	1.11444	0.930239	3.8574	0.953551			1.38625	0.833686	2.30505	0.239746	-0.0358698	0.222178	0.957501	0.824975	1.11131	0.56774	0.994947	0.927275	1.06756	0.890705	0	0.958333
genus Ruminococcusgnavusgroup id.14376	Meta-analysis		0.992486	0.952435	1.03422	0.719695			0	0.37587	1.23272	1.02088	1.48851	0.0296449			0.975112	0.924563	1.02842	0.353403	0.992913	0.956421	1.0308	0.709697
genus Ruminococcustorquesgroup id.14377	FinnGen	12	0.917506	0.820544	1.02593	0.130829	18.1633	0.0778673			1.00826	0.675111	1.5058	0.968741	-0.00619616	0.640597	0.894786	0.787446	1.01676	0.088174	0.917506	0.820544	1.02593	0.15901	0	0.09
genus Ruminococcustorquesgroup id.14377	UKB	12	0.981656	0.869788	1.10791	0.764241	15.3891	0.165367			0.974855	0.674411	1.40915	0.894929	0.000495594	0.969353	0.999259	0.865016	1.15434	0.991962	0.981656	0.869788	1.10791	0.769832	0	0.186333
genus Ruminococcustorquesgroup id.14377	GERA	11	0.910776	0.709139	1.16975	0.464174	19.5808	0.0334769			0.642988	0.318145	1.29951	0.249807	0.0260159	0.326728	0.83613	0.638551	1.09484	0.193188	0.834529	0.667548	1.04328	0.14674	1	0.039	0.570333
genus Ruminococcustorquesgroup id.14377	Meta-analysis		0.946483	0.871908	1.02744	0.188989			0	0.421148	0.990002	0.754733	1.29861	0.942137			0.9393	0.853612	1.03359	0.199472	0.946483	0.871908	1.02744	0.188989
genus Sellimonas id.14369	FinnGen	11	0.983965	0.929671	1.04143	0.576714	24.7414	0.00585786			0.875018	0.608176	1.25894	0.490189	0.0170419	0.537759	0.991001	0.933241	1.05234	0.767972	0.966401	0.920894	1.01416	0.198297	1	0.0106667	0.611333
genus Sellimonas id.14369	UKB	11	0.982411	0.936344	1.03074	0.468936	9.90674	0.448713			1.2456	0.934348	1.66053	0.168592	-0.0343773	0.135191	0.97258	0.907578	1.04224	0.430823	0.982411	0.936554	1.03051	0.483539	0	0.457
genus Sellimonas id.14369	GERA	11	1.02603	0.922063	1.14173	0.637316	17.0258	0.073794			0.665806	0.361625	1.22585	0.223904	0.0626298	0.192599	0.998217	0.882537	1.12906	0.977341	1.02603	0.922063	1.14173	0.647434	0	0.08
genus Sellimonas id.14369	Meta-analysis		0.989612	0.947198	1.03392	0.640321			0	0.467268	1.11168	0.857068	1.44193	0.425004			0.978667	0.921385	1.03951	0.483439	0.989556	0.947306	1.03369	0.637195
genus Senegalimassilia id.11160	FinnGen	5	0.94515	0.848094	1.05331	0.307528	6.15455	0.1879			0.930524	0.577005	1.50064	0.787005	0.00146179	0.951329	0.981429	0.870808	1.1061	0.758659	0.94515	0.848094	1.05331	0.365222	0	0.239
genus Senegalimassilia id.11160	UKB	5	0.954532	0.860401	1.05896	0.379674	2.28156	0.684128			0.88497	0.621089	1.26097	0.547244	0.00753076	0.690935	0.932307	0.820915	1.05881	0.280279	0.954532	0.882545	1.03239	0.309409	0	0.717667
genus Senegalimassilia id.11160	GERA	5	0.980015	0.804935	1.19318	0.840659	4.92478	0.295103			1.2542	0.610533	2.57645	0.581108	-0.024567	0.533066	0.991884	0.784376	1.25429	0.945744	0.980015	0.804935	1.19318	0.850468	0	0.37
genus Senegalimassilia id.11160	Meta-analysis		0.953778	0.889248	1.02299	0.185479			0	0.951097	0.942033	0.72303	1.22737	0.658234			0.962109	0.886636	1.04401	0.354049	0.95397	0.898009	1.01342	0.126551
genus Slackia id.825	FinnGen	9	0.996254	0.917326	1.08197	0.928992	15.0009	0.0591278			0.71616	0.51571	0.994522	0.0865351	0.0359999	0.0835012	0.97116	0.894264	1.05467	0.486862	0.996254	0.917326	1.08197	0.931183	0	0.0626667
genus Slackia id.825	UKB	9	0.938285	0.871326	1.01039	0.0917197	5.51614	0.701252			0.866023	0.632394	1.18597	0.39965	0.00899093	0.623033	0.955088	0.864747	1.05487	0.364723	0.938285	0.882338	0.997779	0.0767509	0	0.712667
genus Slackia id.825	GERA	8	0.955144	0.836138	1.09109	0.499056	4.47042	0.724276			0.996691	0.578043	1.71854	0.990871	-0.00489519	0.879663	0.979107	0.824049	1.16334	0.810303	0.955144	0.858787	1.06231	0.425589	0	0.740667
genus Slackia id.825	Meta-analysis		0.962444	0.914664	1.01272	0.140626			0	0.56617	0.818348	0.6636	1.00918	0.0608578			0.966294	0.91042	1.0256	0.2592	0.957964	0.916058	1.00179	0.0598707
genus Streptococcus id.1853	FinnGen	17	1.02906	0.951945	1.11242	0.471059	21.4107	0.163259			0.91332	0.672396	1.24057	0.570328	0.00945859	0.4417	0.997425	0.908179	1.09544	0.95701	1.02906	0.951945	1.11242	0.481458	0	0.170333
genus Streptococcus id.1853	UKB	17	0.998945	0.887055	1.12495	0.98611	31.5575	0.0114115			0.789345	0.500462	1.24498	0.325052	0.0187181	0.310789	0.948696	0.83482	1.07811	0.419517	1.03507	0.93584	1.14483	0.512798	1	0.0136667	0.233667
genus Streptococcus id.1853	GERA	17	0.959738	0.789801	1.16624	0.67938	28.6996	0.026042			0.735788	0.346628	1.56186	0.436793	0.0210978	0.484292	1.03056	0.833466	1.27425	0.781066	1.01635	0.858201	1.20364	0.85346	1	0.0253333	0.107333
genus Streptococcus id.1853	Meta-analysis		1.02906	0.951945	1.11242	0.471059					0.91332	0.672396	1.24057	0.561713			0.997425	0.908179	1.09544	0.95701	1.02906	0.951945	1.11242	0.471059
genus Subdoligranulum id.2070	FinnGen	14	1.03255	0.961695	1.10862	0.377179	10.6809	0.637526			0.921408	0.756796	1.12182	0.430862	0.00878047	0.247275	0.99167	0.903006	1.08904	0.86105	1.03255	0.968114	1.10127	0.347703	0	0.651333
genus Subdoligranulum id.2070	UKB	13	1.01434	0.903112	1.13926	0.810159	16.0905	0.187124			0.992549	0.712004	1.38364	0.965594	0.00165723	0.893042	1.0022	0.874361	1.14874	0.974778	1.01434	0.903112	1.13926	0.814214	0	0.211
genus Subdoligranulum id.2070	GERA	13	1.18729	0.977064	1.44275	0.0842331	15.865	0.197499			1.28063	0.731432	2.24218	0.405211	-0.00578586	0.781618	1.29085	1.00329	1.66084	0.0470852	1.18729	0.977064	1.44275	0.109861	0	0.228
genus Subdoligranulum id.2070	Meta-analysis		1.04074	0.982199	1.10277	0.176405			0	0.369502	0.96408	0.819829	1.13371	0.658221			1.01751	0.94509	1.09548	0.644925	1.03971	0.984925	1.09753	0.158553
genus Sutterella id.2896	FinnGen	12	0.969713	0.88671	1.06049	0.500538	17.3194	0.098777			0.855572	0.574852	1.27338	0.459765	0.00861239	0.540019	0.93432	0.838156	1.04152	0.220224	0.969713	0.88671	1.06049	0.514444	0	0.108333
genus Sutterella id.2896	UKB	12	0.919571	0.815196	1.03731	0.172542	18.4098	0.0725457			0.865219	0.478706	1.56381	0.641967	0.00412031	0.840557	0.997595	0.871215	1.14231	0.972212	0.919571	0.815196	1.03731	0.199801	0	0.0866667
genus Sutterella id.2896	GERA	12	0.872249	0.743789	1.02289	0.0926624	6.68548	0.823952			0.847314	0.399267	1.79814	0.6752	0.00196135	0.939907	0.94683	0.77302	1.15972	0.597499	0.872249	0.770371	0.9876	0.0539942	0	0.838333
genus Sutterella id.2896	Meta-analysis		0.937687	0.878249	1.00115	0.0541498			0	0.488229	0.856735	0.633243	1.15911	0.316043			0.956832	0.884869	1.03465	0.268655	0.931042	0.874909	0.990776	0.0243167
genus Terrisporobacter id.11348	FinnGen	6	1.02441	0.950165	1.10445	0.529834	3.3287	0.64945			0.932148	0.730195	1.18995	0.602875	0.00940494	0.470435	1.02006	0.927792	1.1215	0.68138	1.02441	0.963415	1.08926	0.47609	0	0.677333
genus Terrisporobacter id.11348	UKB	5	1.02952	0.933512	1.1354	0.560236	3.00189	0.557508			0.931742	0.715046	1.21411	0.636848	0.0114698	0.484562	1.00583	0.889016	1.13799	0.926465	1.02952	0.945811	1.12064	0.538178	0	0.621
genus Terrisporobacter id.11348	GERA	5	1.00291	0.845236	1.18999	0.973466	2.24549	0.69071			0.926568	0.581524	1.47634	0.769345	0.00904338	0.743969	1.00213	0.806081	1.24587	0.984686	1.00291	0.882276	1.14003	0.966719	0	0.72
genus Terrisporobacter id.11348	Meta-analysis		1.02374	0.967671	1.08306	0.414238			0	0.966327	0.931262	0.787656	1.10105	0.404612			1.0134	0.943878	1.08805	0.713474	1.02309	0.976743	1.07164	0.334489
genus Tyzzerella3 id.11335	FinnGen	14	0.990196	0.933777	1.05002	0.742034	24.8789	0.023944			1.10562	0.77853	1.57014	0.585076	-0.0159922	0.543441	0.98476	0.923313	1.0503	0.64038	1.0125	0.959439	1.06849	0.659136	1	0.0243333	0.219333
genus Tyzzerella3 id.11335	UKB	14	1.02609	0.951583	1.10642	0.503136	27.5063	0.0105972			0.94915	0.612011	1.47201	0.819611	0.0113944	0.729656	1.02379	0.941237	1.11357	0.583652	1.02609	0.951583	1.10642	0.514853	0	0.0123333
genus Tyzzerella3 id.11335	GERA	13	0.948498	0.862048	1.04362	0.278182	11.3416	0.499896			0.675508	0.405108	1.12639	0.1608	0.0504272	0.212224	0.994455	0.870349	1.13626	0.934835	0.948498	0.864343	1.04085	0.2865	0	0.523
genus Tyzzerella3 id.11335	Meta-analysis		0.948498	0.862048	1.04362	0.278182					0.675508	0.405108	1.12639	0.132643			0.994455	0.870349	1.13626	0.934835	0.948498	0.864343	1.04085	0.26466
genus Veillonella id.2198	FinnGen	8	1.00015	0.924457	1.08204	0.997033	7.91239	0.340383			1.16246	0.540156	2.50169	0.713541	-0.0115649	0.712174	1.02942	0.928141	1.14175	0.583195	1.00015	0.924457	1.08204	0.997137	0	0.364333
genus Veillonella id.2198	UKB	9	1.15937	1.01049	1.33018	0.0349546	18.4553	0.0180605			1.78631	0.516136	6.1823	0.39019	-0.0335356	0.514221	1.16588	1.01886	1.33412	0.0256343	1.15937	1.01049	1.33018	0.0679912	0	0.0343333
genus Veillonella id.2198	GERA	11	1.05006	0.908444	1.21374	0.508708	10.949	0.361502			2.0838	0.927458	4.68187	0.109178	-0.0553786	0.126427	1.04179	0.85837	1.2644	0.678634	1.05006	0.908444	1.21374	0.52364	0	0.383667
genus Veillonella id.2198	Meta-analysis		1.01131	0.943737	1.08372	0.749931			0	0.562643	1.53177	0.877983	2.6724	0.133166			1.03216	0.94207	1.13086	0.496969	1.01131	0.943737	1.08372	0.749931
genus Victivallis id.2256	FinnGen	12	1.02414	0.971551	1.07958	0.375135	22.0492	0.0239946			1.14166	0.797105	1.63514	0.486368	-0.0145317	0.562146	1.01996	0.965159	1.07788	0.482973	1.02414	0.971551	1.07958	0.394112	0	0.0306667
genus Victivallis id.2256	UKB	12	0.996381	0.950714	1.04424	0.879596	9.03028	0.619097			1.09009	0.804497	1.47708	0.59008	-0.0121393	0.570236	1.01021	0.949987	1.07425	0.746012	0.996381	0.954913	1.03965	0.870256	0	0.62
genus Victivallis id.2256	GERA	12	1.02108	0.94207	1.10672	0.611649	6.0852	0.867619			0.836141	0.491544	1.42232	0.524007	0.0268588	0.472928	1.04389	0.93924	1.1602	0.425478	1.02108	0.961712	1.08412	0.508962	0	0.86
genus Victivallis id.2256	Meta-analysis		1.00258	0.962751	1.04406	0.900783			0	0.60658	1.02112	0.784412	1.32927	0.876544			1.01862	0.96592	1.0742	0.496026	1.00459	0.970357	1.04002	0.795862
Black bold, gut microbiota associated with a decreased risk of asthma. Red bold, gut microbiota associated with an increased risk of asthma. Blue bold, excluded from the meta-analysis due to SNPs less than 4 or significant pleiotropy.

## Sheet: Table 4
Table 4 Causal effects of asthma on gut microbiota (Reverse MR analysis)
Outcome	Source of exposure	IVs	IVW								MR-Egger						Weighted median				MR-PRESSO
			Beta	Lower_Beta	Upper_Beta	P	Cochrans_Q	P_for_Q	I2	P_heterogeneity	Beta	Lower_Beta	Upper_Beta	P	Intercept	P_intercept	Beta	Lower_Beta	Upper_Beta	P	Beta	Lower_Beta	Upper_Beta	P	Outliers	P_global	P_distortion
genus Eubacteriumxylanophilumgroup id.14375	FinnGen	119	-0.0820546	-0.134193	-0.0299157	0.00203836	114.801	0.56618			-0.0343647	-0.192536	0.123807	0.671011	-0.0025315	0.532575	-0.104007	-0.180927	-0.0270869	0.00804437	-0.0820546	-0.133482	-0.0306273	0.00222235	0	0.579667
genus Eubacteriumxylanophilumgroup id.14375	UKB	102	-0.065364	-0.109527	-0.0212006	0.00372099	94.1776	0.671507			-0.0548426	-0.19609	0.0864049	0.448439	-0.000703854	0.878153	-0.0708472	-0.136137	-0.00555786	0.0334327	-0.065364	-0.10801	-0.0227182	0.00335844	0	0.679667
genus Eubacteriumxylanophilumgroup id.14375	GERA	14	-0.116924	-0.201782	-0.0320647	0.00692139	9.17655	0.759483			-0.0343192	-0.557057	0.488419	0.899743	-0.00722731	0.758996	-0.12466	-0.243195	-0.0061253	0.039276	-0.116924	-0.18822	-0.0456275	0.00677778	0	0.779667
genus Eubacteriumxylanophilumgroup id.14375	Meta-analysis		-0.0784101	-0.10973	-0.0470903	9.25206e-07			0	0.564026	-0.045311	-0.148589	0.0579666	0.389838			-0.0907184	-0.136612	-0.0448245	0.000106918	-0.0799939	-0.109812	-0.0501755	1.45547e-07
genus LachnospiraceaeNK4A136group id.11319	FinnGen	119	-0.0678354	-0.113806	-0.0218651	0.00382497	103.647	0.824142			-0.117917	-0.257585	0.0217506	0.100652	0.0026562	0.458198	-0.105212	-0.175622	-0.034803	0.00340253	-0.0678354	-0.110919	-0.0247516	0.00252798	0	0.825
genus LachnospiraceaeNK4A136group id.11319	UKB	103	-0.0535057	-0.0923564	-0.0146551	0.00694762	100.113	0.534341			-0.101419	-0.225557	0.022719	0.112435	0.00320764	0.427604	-0.0612257	-0.121296	-0.00115558	0.0457487	-0.0535057	-0.0919953	-0.0150162	0.00757517	0	0.535
genus LachnospiraceaeNK4A136group id.11319	GERA	14	-0.0188501	-0.0934416	0.0557414	0.620379	11.291	0.586452			-0.0125987	-0.46666	0.441463	0.957525	-0.000548119	0.978625	-0.0247082	-0.125557	0.0761405	0.631081	-0.0188501	-0.0883661	0.0506658	0.604051	0	0.578
genus LachnospiraceaeNK4A136group id.11319	Meta-analysis		-0.0539255	-0.0814971	-0.0263539	0.000126364			0	0.548365	-0.104848	-0.195755	-0.0139412	0.0237853			-0.0703777	-0.112002	-0.0287532	0.000919965	-0.0538918	-0.0804227	-0.0273609	6.85342e-05
genus Dialister id.2183	FinnGen	119	0.0520876	-0.00298532	0.107161	0.0637742	110.932	0.664928			0.0163622	-0.150985	0.183709	0.848359	0.00189496	0.658508	0.0509212	-0.0318651	0.133708	0.227979	0.0520876	-0.00131055	0.105486	0.0583143	0	0.666
genus Dialister id.2183	UKB	101	0.0610286	0.0143696	0.107688	0.0103587	95.2614	0.6153			0.0434316	-0.106086	0.192949	0.570416	0.00117596	0.808661	0.0627834	-0.00923579	0.134803	0.0875161	0.0610286	0.0154885	0.106569	0.00998033	0	0.614333
genus Dialister id.2183	GERA	14	0.0456711	-0.0437025	0.135045	0.316543	11.2797	0.587401			0.30931	-0.232933	0.851554	0.285435	-0.0231308	0.35303	0.0133345	-0.105089	0.131758	0.825329	0.0456711	-0.0375792	0.128921	0.301812	0	0.609333
genus Dialister id.2183	Meta-analysis		0.0557012	0.0226283	0.088774	0.000963341			0	0.94412	0.0426882	-0.0665243	0.151901	0.443611			0.0499624	0.000576701	0.0993481	0.04738	0.0555521	0.0235622	0.087542	0.00066495
genus Ruminococcus1 id.11373	FinnGen	119	0.00331131	-0.0476519	0.0542745	0.898663	139.739	0.0839074			-0.0637886	-0.218778	0.0912004	0.421491	0.00355863	0.37071	-0.0180988	-0.0874286	0.051231	0.608885	0.00331131	-0.0476519	0.0542745	0.89888	0	0.073
genus Ruminococcus1 id.11373	UKB	103	-0.0554862	-0.0950573	-0.0159152	0.00599058	94.5733	0.686578			-0.0440893	-0.170515	0.0823361	0.49584	-0.000763029	0.85279	-0.0460898	-0.105826	0.0136459	0.130467	-0.0554862	-0.0935894	-0.017383	0.00522683	0	0.697333
genus Ruminococcus1 id.11373	GERA	14	-0.0598516	-0.159161	0.0394578	0.237504	22.21	0.0521919			0.182456	-0.431375	0.796288	0.570952	-0.0212443	0.44804	-0.140191	-0.247635	-0.0327467	0.0105468	-0.0598516	-0.159161	0.0394578	0.258663	0	0.0526667
genus Ruminococcus1 id.11373	Meta-analysis		-0.0357574	-0.0655711	-0.00594369	0.0187357			0.418383	0.179184	-0.0461372	-0.14288	0.0506051	0.349922			-0.050139	-0.0918451	-0.00843283	0.0184577	-0.0365993	-0.0657699	-0.00742868	0.013927
genus Collinsella id.815	FinnGen	119	-0.0347758	-0.0849521	0.0154005	0.17433	100.906	0.870249			-0.171131	-0.323733	-0.0185284	0.0299196	0.00723029	0.0661955	-0.0404682	-0.113375	0.0324389	0.276627	-0.0347758	-0.0811755	0.0116239	0.144497	0	0.869667
genus Collinsella id.815	UKB	102	-0.0504894	-0.0972382	-0.00374057	0.0342744	122.192	0.074356			-0.0944287	-0.24454	0.0556829	0.220484	0.00293909	0.547249	-0.0720201	-0.141093	-0.00294716	0.0409903	-0.0504894	-0.0972382	-0.00374057	0.0367312	0	0.0736667
genus Collinsella id.815	GERA	14	0.0509516	-0.0508506	0.152754	0.326607	20.2143	0.0899949			0.135017	-0.50647	0.776505	0.687225	-0.00737322	0.798962	0.0572846	-0.0636267	0.178196	0.353098	0.0509516	-0.0508506	0.152754	0.344511	0	0.0946667
genus Collinsella id.815	Meta-analysis		-0.0336386	-0.0660614	-0.00121571	0.0420029			0.365782	0.206647	-0.124915	-0.230471	-0.0193589	0.0203699			-0.040311	-0.0866287	0.0060067	0.088042	-0.0337137	-0.0650473	-0.00238012	0.0349547
genus Peptococcus id.2037	FinnGen	113	-0.0640463	-0.147718	0.0196248	0.13354	120.877	0.266846			-0.0906633	-0.347664	0.166338	0.490734	0.00140431	0.830319	-0.128887	-0.252221	-0.0055522	0.0405371	-0.0640463	-0.147718	0.0196248	0.136354	0	0.284667
genus Peptococcus id.2037	UKB	98	-0.0745074	-0.149005	-1.01042e-05	0.0499647	116.357	0.0878859			-0.232484	-0.471462	0.00649497	0.0595458	0.0105216	0.176084	-0.121596	-0.225115	-0.0180776	0.0213196	-0.0745074	-0.149005	-1.01042e-05	0.0528338	0	0.092
genus Peptococcus id.2037	GERA	14	-0.0405576	-0.236662	0.155547	0.685213	29.4965	0.00556234			0.434802	-0.800913	1.67052	0.503533	-0.0415445	0.459635	-0.143594	-0.340776	0.0535888	0.153486	0.0204487	-0.153699	0.194597	0.821855	1	0.004	0.113333
genus Peptococcus id.2037	Meta-analysis		-0.0698816	-0.125521	-0.0142422	0.0138277			0	0.854783	-0.16672	-0.341728	0.00828825	0.061877			-0.124609	-0.2039	-0.0453187	0.00206835	-0.0698816	-0.125521	-0.0142422	0.0138277
genus Alistipes id.968	FinnGen	119	0.0516662	0.00613989	0.0971924	0.0261259	112.848	0.6167			0.131441	-0.00685288	0.269735	0.0649877	-0.00423147	0.233584	0.0868668	0.0154696	0.158264	0.0170943	0.0516662	0.00714492	0.0961874	0.0247395	0	0.628333
genus Alistipes id.968	UKB	103	0.0136726	-0.0248045	0.0521497	0.486133	92.9212	0.72857			0.0893801	-0.0335507	0.212311	0.15722	-0.00506859	0.206671	0.0497077	-0.00849153	0.107907	0.0941253	0.0136726	-0.0230522	0.0503974	0.467243	0	0.717333
genus Alistipes id.968	GERA	14	0.0258515	-0.0633244	0.115027	0.569905	18.9353	0.125125			0.232436	-0.320886	0.785758	0.426372	-0.0181082	0.472466	0.0776236	-0.031777	0.187024	0.164319	0.0258515	-0.0633244	0.115027	0.579588	0	0.135
genus Alistipes id.968	Meta-analysis		0.0291457	0.0012349	0.0570564	0.0406856			0	0.456914	0.111286	0.0206482	0.201923	0.0161058			0.0664429	0.0247385	0.108147	0.00179233	0.0287629	0.00176251	0.0557633	0.036803
genus FamilyXIIIUCG001 id.11294	FinnGen	119	-0.067973	-0.121234	-0.0147117	0.0123708	106.636	0.764583			-0.12035	-0.281882	0.0411813	0.146884	0.00278049	0.502157	-0.0597407	-0.141243	0.0217619	0.150814	-0.067973	-0.118605	-0.0173413	0.00964191	0	0.77
genus FamilyXIIIUCG001 id.11294	UKB	100	-0.00498705	-0.0520186	0.0420445	0.835361	107.203	0.269374			-0.0477769	-0.198821	0.103267	0.536717	0.00285974	0.560218	-0.0166011	-0.0857669	0.0525646	0.638042	-0.00498705	-0.0520186	0.0420445	0.835788	0	0.266
genus FamilyXIIIUCG001 id.11294	GERA	14	-0.0783506	-0.165147	0.00844586	0.0768473	9.109	0.764662			0.123172	-0.413553	0.659897	0.660874	-0.0176205	0.470186	-0.0521441	-0.167492	0.0632041	0.3756	-0.0783506	-0.151006	-0.00569557	0.0544459	0	0.764333
genus FamilyXIIIUCG001 id.11294	Meta-analysis		-0.0390639	-0.0717266	-0.00640126	0.0190719			0.491814	0.139766	-0.0733287	-0.181395	0.0347375	0.18353			-0.0376845	-0.0856455	0.0102765	0.123552	-0.042276	-0.0734106	-0.0111414	0.00778216
genus Ruminiclostridium6 id.11356	FinnGen	119	-0.0662202	-0.119781	-0.0126591	0.0153826	124.885	0.314556			-0.0898346	-0.253023	0.0733542	0.282821	0.0012533	0.764407	-0.0177031	-0.0988125	0.0634062	0.668801	-0.0662202	-0.119781	-0.0126591	0.0169018	0	0.313333
genus Ruminiclostridium6 id.11356	UKB	101	-0.0216937	-0.0712717	0.0278842	0.391094	126.263	0.0390485			0.0232826	-0.135969	0.182535	0.775054	-0.00300649	0.561418	0.000440759	-0.0686609	0.0695424	0.990025	-0.027126	-0.0752315	0.0209795	0.271745	1	0.0393333	0.846667
genus Ruminiclostridium6 id.11356	GERA	14	-0.0234535	-0.141124	0.0942174	0.696052	25.1579	0.0220052			-0.201153	-0.945327	0.543022	0.605918	0.0155601	0.643751	-0.0021445	-0.127485	0.123196	0.973248	0.0138315	-0.0845158	0.112179	0.787504	1	0.02	0.148
genus Ruminiclostridium6 id.11356	Meta-analysis		-0.0662202	-0.119781	-0.0126591	0.0153826					-0.0898346	-0.253023	0.0733542	0.280601			-0.0177031	-0.0988125	0.0634062	0.668801	-0.0662202	-0.119781	-0.0126591	0.0153826
genus Eisenbergiella id.11304	FinnGen	115	0.0934647	0.0129637	0.173966	0.022868	108.185	0.63588			0.0731647	-0.170059	0.316388	0.556641	0.00107828	0.862681	0.0876779	-0.0352222	0.210578	0.162029	0.0934647	0.0150435	0.171886	0.0212397	0	0.648667
genus Eisenbergiella id.11304	UKB	98	0.0508097	-0.0188814	0.120501	0.15301	100.576	0.381544			0.0304096	-0.19535	0.256169	0.792338	0.00135836	0.8526	0.0379651	-0.0612579	0.137188	0.453289	0.0508097	-0.0188814	0.120501	0.156223	0	0.380667
genus Eisenbergiella id.11304	GERA	14	0.00743913	-0.1327	0.147578	0.917134	14.9479	0.310615			-0.222401	-1.11258	0.667774	0.633186	0.0201047	0.617367	-0.029562	-0.218372	0.159248	0.758936	0.00743913	-0.1327	0.147578	0.918722	0	0.322333
genus Eisenbergiella id.11304	Meta-analysis		0.0614482	0.0121293	0.110767	0.0146047			0	0.530526	0.0410931	-0.121586	0.203772	0.620529			0.0450991	-0.0263606	0.116559	0.216094	0.0620813	0.0132525	0.11091	0.0127041
genus Actinomyces id.423	FinnGen	116	-0.0238857	-0.0933851	0.0456137	0.500555	112.049	0.560495			-0.196594	-0.407444	0.0142555	0.0702425	0.00915708	0.091767	-0.0195992	-0.125803	0.0866046	0.717572	-0.0238857	-0.0924875	0.0447161	0.496339	0	0.548333
genus Actinomyces id.423	UKB	99	-0.0173628	-0.0763459	0.0416203	0.563964	91.5667	0.663515			-0.211668	-0.401623	-0.0217141	0.0313689	0.0129554	0.0375066	-0.0426657	-0.129222	0.0438906	0.333978	-0.0173628	-0.074377	0.0396514	0.551958	0	0.664667
genus Actinomyces id.423	GERA	14	-0.0582469	-0.191175	0.0746815	0.39043	17.9376	0.159904			0.195498	-0.648102	1.0391	0.65778	-0.022181	0.561345	0.0241761	-0.137098	0.18545	0.768896	-0.0582469	-0.191175	0.0746815	0.405988	0	0.172333
genus Actinomyces id.423	Meta-analysis		-0.0312621	-0.0928516	0.0303274	0.319798			0	0.653442	-0.17354	-0.378097	0.0310169	0.0963512			-0.00635777	-0.0950563	0.0823407	0.888273	-0.0311126	-0.0920748	0.0298496	0.317163
genus Adlercreutzia id.812	FinnGen	117	-0.0592812	-0.126679	0.00811678	0.0847158	120.901	0.359057			-0.100076	-0.30505	0.104899	0.340605	0.00216507	0.680207	-0.0109465	-0.113692	0.091799	0.83459	-0.0592812	-0.126679	0.00811678	0.0873799	0	0.357333
genus Adlercreutzia id.812	UKB	99	-0.0279219	-0.0854728	0.0296291	0.341641	103.047	0.343862			-0.253191	-0.43385	-0.072531	0.00717258	0.0150231	0.0116539	-0.0827441	-0.168497	0.00300872	0.0585934	-0.0279219	-0.0854728	0.0296291	0.34398	0	0.338667
genus Adlercreutzia id.812	GERA	14	0.079783	-0.0594019	0.218968	0.261224	21.6672	0.0607369			0.503195	-0.363258	1.36965	0.277221	-0.036984	0.350973	0.0649968	-0.0926557	0.222649	0.419052	0.079783	-0.0594019	0.218968	0.281544	0	0.0636667
genus Adlercreutzia id.812	Meta-analysis		-0.0328668	-0.0935271	0.0277934	0.288252			0.678096	0.0779796	-0.0681034	-0.267572	0.131365	0.503374			0.0116935	-0.074385	0.0977721	0.790038	-0.0328668	-0.0935271	0.0277934	0.288252
genus Akkermansia id.4037	FinnGen	119	0.0748617	0.0119167	0.137807	0.0197499	153.558	0.0154479			0.0799308	-0.112191	0.272052	0.416475	-0.000268883	0.956421	0.073746	-0.0110869	0.158579	0.0884101	0.0748617	0.0119167	0.137807	0.0214472	0	0.0153333
genus Akkermansia id.4037	UKB	100	0.0104181	-0.0408232	0.0616595	0.690263	118.614	0.0872537			0.0224133	-0.142628	0.187454	0.790662	-0.000801303	0.881121	-0.00574263	-0.0757996	0.0643144	0.872359	0.0104181	-0.0408232	0.0616595	0.691121	0	0.0903333
genus Akkermansia id.4037	GERA	14	0.0941095	0.00436029	0.183859	0.0398575	9.45571	0.737721			-0.313489	-0.861974	0.234996	0.284529	0.0357115	0.165579	0.142522	0.0276793	0.257364	0.0149992	0.0941095	0.0175664	0.170653	0.0315008	0	0.744667
genus Akkermansia id.4037	Meta-analysis		0.0309925	-0.0135068	0.0754918	0.172227			0.603062	0.112461	-0.00547507	-0.163516	0.152566	0.945865			0.0344678	-0.0253394	0.094275	0.258655	0.0363178	-0.00626289	0.0788985	0.0945801
genus Allisonella id.2174	FinnGen	95	0.0975582	-0.0217035	0.21682	0.108865	89.0335	0.625492			0.0883483	-0.328288	0.504985	0.678645	0.00045255	0.96403	0.118544	-0.0657665	0.302854	0.207444	0.0975582	-0.0185102	0.213627	0.10281	0	0.624
genus Allisonella id.2174	UKB	84	-0.11616	-0.223972	-0.00834758	0.0347073	102.327	0.0737911			0.197166	-0.154959	0.549291	0.27565	-0.0202066	0.0709715	-0.0902893	-0.245375	0.064796	0.253831	-0.11616	-0.223972	-0.00834758	0.0377142	0	0.0773333
genus Allisonella id.2174	GERA	13	0.0747033	-0.115726	0.265133	0.441961	13.5096	0.333113			0.0633189	-1.08734	1.21398	0.916053	0.000999786	0.984645	0.140731	-0.123077	0.404539	0.295755	0.0747033	-0.115726	0.265133	0.456828	0	0.346
genus Allisonella id.2174	Meta-analysis		-0.00584244	-0.0795803	0.0678954	0.876588			0.736745	0.0224021	0.14724	-0.114641	0.409122	0.270464			0.0205868	-0.0876344	0.128808	0.709262	-0.00368354	-0.0766476	0.0692805	0.921179
genus Alloprevotella id.961	FinnGen	62	0.0225705	-0.125049	0.17019	0.764423	43.6174	0.954716			0.247131	-0.224307	0.718568	0.308336	-0.0112299	0.329534	0.0367143	-0.180842	0.25427	0.740821	0.0225705	-0.102256	0.147397	0.724264	0	0.954333
genus Alloprevotella id.961	UKB	63	-0.0554011	-0.171787	0.0609846	0.350827	60.1747	0.542007			0.080123	-0.30701	0.467256	0.686418	-0.00860197	0.474629	-0.0340642	-0.20724	0.139111	0.699838	-0.0554011	-0.170061	0.0592586	0.3473	0	0.562667
genus Alloprevotella id.961	GERA	12	-0.0395435	-0.244964	0.165877	0.705949	12.3721	0.336332			1.16775	-0.189507	2.52502	0.122628	-0.103035	0.108645	0.01325	-0.268984	0.295484	0.926685	-0.0395435	-0.244964	0.165877	0.713127	0	0.332
genus Alloprevotella id.961	Meta-analysis		-0.0278311	-0.111335	0.0556728	0.513595			0	0.713234	0.194667	-0.0975033	0.486838	0.191584			-0.0028917	-0.125037	0.119253	0.96299	-0.0225852	-0.100686	0.0555161	0.570857
genus Anaerofilum id.2053	FinnGen	113	0.0580331	-0.0270147	0.143081	0.181084	85.9414	0.968029			0.237351	-0.0227136	0.497416	0.0763719	-0.00946354	0.155503	0.132124	0.00620939	0.258038	0.0397193	0.0580331	-0.0164667	0.132533	0.129635	0	0.973667
genus Anaerofilum id.2053	UKB	98	-0.0484869	-0.120383	0.0234096	0.186228	79.1851	0.9063			0.307427	0.0757691	0.539084	0.0107632	-0.0237008	0.00206059	-0.00983112	-0.117819	0.098157	0.85838	-0.0484869	-0.113447	0.0164727	0.146707	0	0.904333
genus Anaerofilum id.2053	GERA	14	0.0713779	-0.0661384	0.208894	0.308992	12.4896	0.487959			-0.243981	-1.095	0.607036	0.584514	0.0275719	0.475881	0.130425	-0.0578672	0.318718	0.174578	0.0713779	-0.063412	0.206168	0.31823	0	0.484333
genus Anaerofilum id.2053	Meta-analysis		0.0617251	-0.0106071	0.134057	0.0944107			0	0.871492	0.19624	-0.0524706	0.444951	0.121984			0.131599	0.026931	0.236267	0.0137279	0.0611558	-0.00404732	0.126359	0.0660126
genus Anaerostipes id.1991	FinnGen	119	-0.0467142	-0.0948788	0.00145038	0.0573048	126.93	0.270796			-0.0580191	-0.205052	0.0890143	0.440838	0.000599313	0.873489	-0.053151	-0.124204	0.0179017	0.1426	-0.0467142	-0.0948788	0.00145038	0.059744	0	0.286
genus Anaerostipes id.1991	UKB	103	-0.00882208	-0.050411	0.0327668	0.677581	114.67	0.184323			-0.00840337	-0.141978	0.125171	0.902109	-2.8e-05	0.994852	-0.0167628	-0.0802272	0.0467016	0.604673	-0.00882208	-0.050411	0.0327668	0.678454	0	0.181333
genus Anaerostipes id.1991	GERA	14	0.00282884	-0.0959718	0.10163	0.955248	22.3818	0.0497215			-0.185504	-0.801847	0.43084	0.566194	0.0165133	0.555059	-0.0634823	-0.173401	0.046436	0.257643	0.00282884	-0.0959718	0.10163	0.956101	0	0.0566667
genus Anaerostipes id.1991	Meta-analysis		-0.0224417	-0.0524343	0.00755081	0.142496			0	0.440665	-0.0347169	-0.132337	0.062903	0.485777			-0.0376928	-0.0811659	0.00578028	0.089245	-0.0224417	-0.0524343	0.00755081	0.142496
genus Anaerotruncus id.2054	FinnGen	119	-0.00201844	-0.0488727	0.0448358	0.93271	101.207	0.865594			-0.0508702	-0.193194	0.091454	0.484973	0.00259142	0.477591	-0.0209768	-0.0952695	0.053316	0.579982	-0.00201844	-0.0454108	0.041374	0.927511	0	0.867
genus Anaerotruncus id.2054	UKB	103	-0.0372661	-0.0768787	0.00234656	0.0651986	73.9853	0.983367			-0.0729875	-0.199556	0.0535815	0.261045	0.00239137	0.561576	-0.0439999	-0.103393	0.0153936	0.146499	-0.0372661	-0.071003	-0.00352907	0.0327175	0	0.982333
genus Anaerotruncus id.2054	GERA	14	-0.00404618	-0.0876558	0.0795634	0.924433	15.7075	0.265288			-0.294265	-0.798308	0.209777	0.274824	0.025437	0.274926	-0.0363018	-0.143784	0.0711803	0.50798	-0.00404618	-0.0876558	0.0795634	0.925879	0	0.267667
genus Anaerotruncus id.2054	Meta-analysis		-0.0204291	-0.0488749	0.00801663	0.159241			0	0.488056	-0.0710786	-0.164036	0.0218785	0.133954			-0.0352236	-0.0778165	0.00736927	0.105042	-0.0221496	-0.0475272	0.00322806	0.0871391
genus Bacteroides id.918	FinnGen	119	-0.00727878	-0.0566226	0.042065	0.772487	144.209	0.0508562			0.0490986	-0.101185	0.199382	0.523201	-0.00298902	0.437794	-0.0242439	-0.0930895	0.0446017	0.490061	-0.00727878	-0.0566226	0.042065	0.772995	0	0.0493333
genus Bacteroides id.918	UKB	103	0.00883796	-0.0288698	0.0465458	0.645958	83.4312	0.910061			0.0127702	-0.107751	0.133292	0.835898	-0.000263234	0.946452	0.00774259	-0.049485	0.0649701	0.790872	0.00883796	-0.0252653	0.0429412	0.612592	0	0.907667
genus Bacteroides id.918	GERA	14	-0.0328589	-0.105218	0.0395001	0.373437	5.09998	0.972926			-0.194336	-0.633144	0.244473	0.402405	0.0141676	0.478651	-0.0116854	-0.10349	0.0801193	0.80299	-0.0328589	-0.0781804	0.0124627	0.178849	0	0.974667
genus Bacteroides id.918	Meta-analysis		-6.71887e-05	-0.0335068	0.0333724	0.996858			0.00320489	0.316534	-0.00175711	-0.117975	0.11446	0.976359			0.00230586	-0.0462587	0.0508705	0.925855	-0.00623619	-0.0334864	0.021014	0.65376
genus Barnesiella id.944	FinnGen	119	0.0337673	-0.0167082	0.0842428	0.189787	105.032	0.797694			0.00144145	-0.151856	0.154739	0.985327	0.00171505	0.6624	0.0342188	-0.0430007	0.111438	0.385094	0.0337673	-0.0138538	0.0813884	0.167206	0	0.797667
genus Barnesiella id.944	UKB	102	0.0190004	-0.0249892	0.06299	0.397229	106.95	0.323697			0.0918989	-0.0487788	0.232577	0.203371	-0.00487594	0.287552	0.0384833	-0.0269242	0.103891	0.248832	0.0190004	-0.0249892	0.06299	0.39923	0	0.314333
genus Barnesiella id.944	GERA	14	-0.0350429	-0.125782	0.0556958	0.449083	15.8728	0.256069			0.116123	-0.455407	0.687653	0.697455	-0.0132409	0.608832	0.0569712	-0.0626054	0.176548	0.350394	-0.0350429	-0.125782	0.0556958	0.462582	0	0.272667
genus Barnesiella id.944	Meta-analysis		0.0182555	-0.0128924	0.0494033	0.250664			0	0.4297	0.0526342	-0.0493511	0.154619	0.311754			0.0397091	-0.00634949	0.0857676	0.0910661	0.018952	-0.0114884	0.0493925	0.222357
genus Bifidobacterium id.436	FinnGen	119	-0.00319709	-0.0535111	0.0471169	0.900885	121.237	0.40047			-0.0310269	-0.184882	0.122828	0.69337	0.00147393	0.708099	-0.00146621	-0.0779544	0.0750219	0.970029	-0.00319709	-0.0535111	0.0471169	0.901097	0	0.395667
genus Bifidobacterium id.436	UKB	102	0.0156226	-0.0265192	0.0577644	0.467471	86.3543	0.850236			-0.0198966	-0.154529	0.114735	0.772677	0.00237225	0.58734	0.0134573	-0.0489702	0.0758848	0.672652	0.0156226	-0.0233442	0.0545893	0.433822	0	0.853333
genus Bifidobacterium id.436	GERA	14	0.0172196	-0.0632905	0.0977296	0.675065	12.4294	0.492784			-0.370539	-0.856789	0.11571	0.161104	0.0340435	0.13898	0.00267449	-0.107312	0.112661	0.961987	0.0172196	-0.0615039	0.095943	0.675145	0	0.505667
genus Bifidobacterium id.436	Meta-analysis		0.00916093	-0.0208219	0.0391438	0.549268			0	0.835035	-0.0391128	-0.138301	0.0600749	0.439588			0.00671036	-0.0375622	0.050983	0.766409	0.0097158	-0.0189734	0.038405	0.506838
genus Bilophila id.3170	FinnGen	119	0.0204459	-0.0342515	0.0751433	0.463773	125.18	0.308031			0.0389263	-0.128111	0.205963	0.648692	-0.000979857	0.818794	0.015342	-0.0622376	0.0929215	0.698308	0.0204459	-0.0342515	0.0751433	0.465226	0	0.311
genus Bilophila id.3170	UKB	101	-0.00961275	-0.054631	0.0354055	0.675567	84.5633	0.865545			0.0101893	-0.13415	0.154529	0.890236	-0.00132305	0.77776	0.00546902	-0.0630873	0.0740254	0.875751	-0.00961275	-0.0510107	0.0317852	0.650011	0	0.866667
genus Bilophila id.3170	GERA	14	-0.0395016	-0.125771	0.0467677	0.369474	7.81366	0.855525			-0.129218	-0.651124	0.392689	0.636222	0.00787517	0.738542	-0.0353068	-0.145596	0.0749827	0.530363	-0.0395016	-0.106384	0.0273808	0.267853	0	0.870667
genus Bilophila id.3170	Meta-analysis		-0.00334382	-0.0355845	0.0288968	0.838916			0	0.478059	0.0161103	-0.0907879	0.123009	0.767699			0.00175679	-0.0448113	0.0483248	0.941057	-0.00666409	-0.0362647	0.0229365	0.659024
genus Blautia id.1992	FinnGen	119	-0.0116684	-0.0570821	0.0337453	0.614548	122.023	0.38124			-0.0662752	-0.204549	0.0719984	0.349441	0.00289523	0.414088	-0.0467766	-0.117237	0.0236841	0.193196	-0.0116684	-0.0570821	0.0337453	0.615486	0	0.374333
genus Blautia id.1992	UKB	103	-0.0194375	-0.0612252	0.0223502	0.361931	125.132	0.0597362			-0.138147	-0.270122	-0.00617088	0.0427919	0.007947	0.0663427	-0.037071	-0.0987432	0.0246012	0.238736	-0.0194375	-0.0612252	0.0223502	0.364081	0	0.052
genus Blautia id.1992	GERA	14	0.0184412	-0.0539711	0.0908534	0.617672	9.79014	0.710999			-0.300275	-0.739419	0.138868	0.205005	0.0279633	0.17482	-0.0369402	-0.140185	0.0663048	0.483134	0.0184412	-0.0443986	0.081281	0.574985	0	0.694
genus Blautia id.1992	Meta-analysis		-0.0106324	-0.0389365	0.0176716	0.461563			0	0.673061	-0.112748	-0.206039	-0.0194573	0.0178463			-0.0405515	-0.0828791	0.00177607	0.0604142	-0.00924556	-0.0368663	0.0183752	0.511776
genus Butyricicoccus id.2055	FinnGen	119	-0.0209153	-0.0669442	0.0251136	0.373136	102.911	0.837346			-0.0577225	-0.197586	0.0821409	0.420212	0.00195214	0.585947	-0.054441	-0.12564	0.0167584	0.133959	-0.0209153	-0.0639007	0.0220701	0.342199	0	0.840333
genus Butyricicoccus id.2055	UKB	103	-0.0314555	-0.070902	0.00799112	0.118066	104.756	0.406012			-0.0357648	-0.162408	0.0908781	0.581133	0.000288516	0.944155	-0.053874	-0.112029	0.00428125	0.0694149	-0.0314555	-0.070902	0.00799112	0.121164	0	0.395333
genus Butyricicoccus id.2055	GERA	14	0.0328339	-0.0419863	0.107654	0.389722	7.61604	0.867684			-0.221311	-0.677074	0.234451	0.360003	0.0222798	0.289585	0.0158394	-0.0825293	0.114208	0.752306	0.0328339	-0.024434	0.0901019	0.281445	0	0.864667
genus Butyricicoccus id.2055	Meta-analysis		-0.0187289	-0.0465358	0.00907798	0.186792			0.104365	0.327415	-0.0528062	-0.144753	0.0391405	0.260312			-0.0419794	-0.0829311	-0.00102768	0.0445174	-0.0144569	-0.0403739	0.0114602	0.274255
genus Butyricimonas id.945	FinnGen	119	-0.0131867	-0.0758424	0.0494689	0.679967	137.323	0.107872			-0.0544771	-0.245393	0.136439	0.577041	0.0021905	0.654306	-0.06425	-0.154147	0.0256475	0.161269	-0.0131867	-0.0758424	0.0494689	0.680715	0	0.115333
genus Butyricimonas id.945	UKB	99	-0.022616	-0.0746537	0.0294217	0.394308	108.675	0.216617			-0.0587564	-0.227278	0.109765	0.496003	0.00240755	0.659385	-0.0307152	-0.107134	0.0457041	0.430824	-0.022616	-0.0746537	0.0294217	0.396384	0	0.223
genus Butyricimonas id.945	GERA	14	0.00303823	-0.0914986	0.0975751	0.949774	12.0763	0.521395			-0.00426687	-0.583825	0.575292	0.988724	0.000640032	0.980433	0.0308742	-0.0971253	0.158874	0.636382	0.00303823	-0.0880782	0.0941547	0.948886	0	0.536
genus Butyricimonas id.945	Meta-analysis		-0.0154515	-0.0523143	0.0214113	0.411328			0	0.893692	-0.0544953	-0.177938	0.0689477	0.386894			-0.0318118	-0.0848109	0.0211874	0.239413	-0.015239	-0.0518892	0.0214113	0.415098
genus Butyrivibrio id.1993	FinnGen	110	-0.0780152	-0.188749	0.0327187	0.167317	124.22	0.151245			0.338922	0.00682896	0.671014	0.0479771	-0.021864	0.0105697	0.0155019	-0.143725	0.174728	0.848666	-0.0780152	-0.188749	0.0327187	0.170142	0	0.157667
genus Butyrivibrio id.1993	UKB	98	0.00182064	-0.0909614	0.0946027	0.96932	111.086	0.155425			0.0290515	-0.271429	0.329532	0.850101	-0.00181342	0.852174	0.0311934	-0.105902	0.168288	0.655625	0.00182064	-0.0909614	0.0946027	0.969399	0	0.143333
genus Butyrivibrio id.1993	GERA	14	-0.0572803	-0.222775	0.108214	0.497526	12.1831	0.512687			-0.841686	-1.86825	0.184876	0.134028	0.0685511	0.155034	-0.042126	-0.259456	0.175203	0.704008	-0.0572803	-0.217491	0.10293	0.495804	0	0.515667
genus Butyrivibrio id.1993	Meta-analysis		-0.0123131	-0.093244	0.0686179	0.76555			0	0.541501	-0.0396632	-0.328044	0.248718	0.787488			0.0103226	-0.10563	0.126275	0.861482	-0.0130227	-0.0933125	0.0672671	0.750557
genus CandidatusSoleaferrea id.11350	FinnGen	114	-0.0589315	-0.139866	0.0220033	0.153538	123.904	0.227467			0.0897436	-0.157109	0.336596	0.477599	-0.00784975	0.214205	-0.0412417	-0.170271	0.0877874	0.531002	-0.0589315	-0.139866	0.0220033	0.156295	0	0.223
genus CandidatusSoleaferrea id.11350	UKB	98	-0.0613271	-0.13523	0.0125756	0.103848	123.863	0.0342541			0.229717	-0.0020313	0.461465	0.0549677	-0.019364	0.0111228	-0.000508397	-0.108365	0.107348	0.992629	-0.0613271	-0.13523	0.0125756	0.107092	0	0.0323333
genus CandidatusSoleaferrea id.11350	GERA	14	0.0382224	-0.086639	0.163084	0.548511	10.279	0.670979			-0.030751	-0.803239	0.741737	0.939096	0.00602952	0.862203	-0.011463	-0.169084	0.146158	0.886653	0.0382224	-0.0728053	0.14925	0.511657	0	0.645333
genus CandidatusSoleaferrea id.11350	Meta-analysis		-0.0301882	-0.0981033	0.0377269	0.383636			0.389394	0.200639	0.0785793	-0.156559	0.313718	0.512468			-0.0292934	-0.129136	0.070549	0.565253	-0.0252195	-0.0906219	0.0401828	0.449776
genus Catenibacterium id.2153	FinnGen	95	0.0742723	-0.0446515	0.193196	0.220917	88.1507	0.65058			0.347133	-0.0688349	0.7631	0.105292	-0.0134037	0.182962	0.111417	-0.0743441	0.297179	0.239761	0.0742723	-0.0408919	0.189436	0.209337	0	0.663333
genus Catenibacterium id.2153	UKB	84	-0.00986542	-0.12396	0.104229	0.865423	115.522	0.0106042			0.328429	-0.044752	0.70161	0.0883027	-0.0218075	0.0659928	0.0565846	-0.0968353	0.210005	0.469747	-0.00986542	-0.12396	0.104229	0.865835	0	0.009
genus Catenibacterium id.2153	GERA	13	0.129194	-0.0758024	0.334191	0.21674	15.8898	0.196335			-0.0144804	-1.22558	1.19662	0.981723	0.0126712	0.817603	0.146007	-0.106496	0.398511	0.257069	0.129194	-0.0758024	0.334191	0.240379	0	0.202
genus Catenibacterium id.2153	Meta-analysis		0.0881017	-0.0147654	0.190969	0.0932175			0	0.649673	0.308975	-0.084434	0.702385	0.123721			0.123564	-0.0260674	0.273196	0.105545	0.0874476	-0.0129573	0.187852	0.0878107
genus ChristensenellaceaeR 7group id.11283	FinnGen	119	0.00750239	-0.0405581	0.0555629	0.759634	122.523	0.369182			0.0723184	-0.0738561	0.218493	0.334201	-0.00343741	0.359294	0.0360655	-0.034752	0.106883	0.318193	0.00750239	-0.0405581	0.0555629	0.760173	0	0.383
genus ChristensenellaceaeR 7group id.11283	UKB	103	0.000947654	-0.0399293	0.0418246	0.963758	107.212	0.342598			0.0724504	-0.0579577	0.202859	0.278785	-0.00478737	0.26051	0.0360438	-0.0244295	0.0965172	0.24272	0.000947654	-0.0399293	0.0418246	0.963846	0	0.346333
genus ChristensenellaceaeR 7group id.11283	GERA	14	-0.0444876	-0.147921	0.0589459	0.399221	23.7104	0.0339007			0.00946762	-0.64521	0.664145	0.977853	-0.00473064	0.872648	-0.0248222	-0.142905	0.0932605	0.680331	-0.0444876	-0.147921	0.0589459	0.414463	0	0.0423333
genus ChristensenellaceaeR 7group id.11283	Meta-analysis		0.00369902	-0.0274386	0.0348366	0.815885			0	0.838647	0.0723919	-0.0249191	0.169703	0.144816			0.036053	-0.00993468	0.0820406	0.124396	0.00369902	-0.0274386	0.0348366	0.815885
genus Clostridiuminnocuumgroup id.14397	FinnGen	113	0.136897	0.0255217	0.248273	0.0159904	156.785	0.00336589			0.0540628	-0.288162	0.396287	0.757423	0.00436643	0.616714	0.111265	-0.0380411	0.260572	0.14412	0.122041	0.0143986	0.229683	0.0282992	1	0.005	0.757
genus Clostridiuminnocuumgroup id.14397	UKB	98	0.0542721	-0.0251101	0.133654	0.180241	93.0166	0.595591			0.115852	-0.140441	0.372144	0.377843	-0.00409782	0.621528	-0.00949981	-0.125642	0.106642	0.872631	0.0542721	-0.0234631	0.132007	0.174346	0	0.596
genus Clostridiuminnocuumgroup id.14397	GERA	14	-0.0523376	-0.203808	0.0991325	0.498253	9.93679	0.699095			-0.383619	-1.30979	0.542552	0.432698	0.0290209	0.490889	-0.081712	-0.283023	0.119599	0.426286	-0.0523376	-0.184765	0.0800899	0.452421	0	0.701667
genus Clostridiuminnocuumgroup id.14397	Meta-analysis		0.0313003	-0.0390112	0.101612	0.382922			0.330205	0.221753	0.0803251	-0.166685	0.327335	0.523882			-0.0275331	-0.128133	0.0730671	0.591663	0.0269514	-0.0400873	0.0939901	0.430712
genus Clostridiumsensustricto1 id.1873	FinnGen	119	0.0584881	0.00709174	0.109885	0.025718	120.722	0.413254			0.0323794	-0.124417	0.189176	0.6864	0.00138442	0.730257	0.0817031	0.00296531	0.160441	0.0419703	0.0584881	0.00709174	0.109885	0.0276088	0	0.414333
genus Clostridiumsensustricto1 id.1873	UKB	101	0.000221797	-0.0446433	0.0450869	0.992269	108.784	0.257634			0.0499044	-0.0941587	0.193967	0.49875	-0.00332035	0.478446	0.0297211	-0.0375143	0.0969564	0.386266	0.000221797	-0.0446433	0.0450869	0.992288	0	0.255667
genus Clostridiumsensustricto1 id.1873	GERA	14	-0.052258	-0.136663	0.0321468	0.224937	13.6296	0.400439			-0.122994	-0.657449	0.411461	0.659993	0.0061996	0.797038	-0.0251404	-0.141276	0.0909953	0.671354	-0.052258	-0.136663	0.0321468	0.246525	0	0.420667
genus Clostridiumsensustricto1 id.1873	Meta-analysis		0.0146852	-0.0166918	0.0460621	0.358972			0.643244	0.0606255	0.0356326	-0.0684219	0.139687	0.502102			0.0391749	-0.00762093	0.0859707	0.100838	0.0146852	-0.0166918	0.0460621	0.358972
genus Coprobacter id.949	FinnGen	116	-0.0482293	-0.132317	0.0358586	0.260939	150.994	0.0136946			-0.265831	-0.517759	-0.0139029	0.0408869	0.0115465	0.0754948	-0.0874508	-0.203246	0.0283441	0.138811	-0.0482293	-0.132317	0.0358586	0.26328	0	0.0156667
genus Coprobacter id.949	UKB	99	-0.0508429	-0.122512	0.0208264	0.164395	130.333	0.0161034			-0.0430201	-0.275019	0.188979	0.717062	-0.000521438	0.944714	-0.043378	-0.1427	0.0559441	0.391991	-0.0508429	-0.122512	0.0208264	0.167544	0	0.019
genus Coprobacter id.949	GERA	14	0.0225834	-0.0962664	0.141433	0.709572	12.3165	0.501879			-0.283599	-1.0216	0.454404	0.465858	0.0267556	0.426059	-0.0150395	-0.182492	0.152413	0.860267	0.0225834	-0.0930997	0.138266	0.70818	0	0.494667
genus Coprobacter id.949	Meta-analysis		0.0225834	-0.0962664	0.141433	0.709572					-0.283599	-1.0216	0.454404	0.451338			-0.0150395	-0.182492	0.152413	0.860267	0.0225834	-0.0930997	0.138266	0.701997
genus Coprococcus1 id.11301	FinnGen	119	0.00673919	-0.0463163	0.0597947	0.80339	152.859	0.0169977			-0.0693398	-0.230609	0.0919291	0.401099	0.00403455	0.329521	-0.000354184	-0.0754926	0.0747842	0.992628	0.00673919	-0.0463163	0.0597947	0.803823	0	0.0166667
genus Coprococcus1 id.11301	UKB	103	-0.00538857	-0.0470764	0.0362993	0.799998	114.158	0.193292			-0.0152404	-0.149084	0.118604	0.823847	0.000659537	0.879569	0.00901118	-0.053052	0.0710744	0.775966	-0.00538857	-0.0470764	0.0362993	0.800508	0	0.196
genus Coprococcus1 id.11301	GERA	14	0.0841902	0.00849453	0.159886	0.0292612	10.0899	0.686568			0.146599	-0.314562	0.60776	0.544902	-0.00547097	0.79258	0.0938257	-0.0103125	0.197964	0.0774114	0.0841902	0.017503	0.150877	0.0279011	0	0.703667
genus Coprococcus1 id.11301	Meta-analysis		0.0154581	-0.0210582	0.0519744	0.406704			0.757749	0.0421803	-0.00266698	-0.131207	0.125873	0.967562			0.0312403	-0.0220731	0.0845536	0.250758	0.0197812	-0.015568	0.0551305	0.272727
genus Coprococcus2 id.11302	FinnGen	119	0.0422581	-0.0223158	0.106832	0.199614	154.835	0.0129375			-0.0481669	-0.244424	0.14809	0.631388	0.00479556	0.340866	0.0536147	-0.0349111	0.14214	0.235207	0.0422581	-0.0223158	0.106832	0.202128	0	0.0143333
genus Coprococcus2 id.11302	UKB	100	0.0195989	-0.02817	0.0673679	0.421305	80.0395	0.918702			0.0786915	-0.0745358	0.231919	0.316616	-0.00394519	0.42823	0.0176583	-0.0517166	0.0870332	0.617859	0.0195989	-0.0233528	0.0625506	0.373303	0	0.926333
genus Coprococcus2 id.11302	GERA	14	0.00126886	-0.0901421	0.0926798	0.978295	11.8913	0.536577			0.309931	-0.248907	0.86877	0.298383	-0.0270426	0.294023	-0.0319788	-0.161983	0.098025	0.629715	0.00126886	-0.0861572	0.0886949	0.977738	0	0.547333
genus Coprococcus2 id.11302	Meta-analysis		0.015667	-0.0266697	0.0580037	0.46826			0	0.727591	0.0948604	-0.0529127	0.242634	0.208324			0.00665625	-0.0545492	0.0678617	0.831206	0.0160349	-0.0225156	0.0545854	0.414928
genus Coprococcus3 id.11303	FinnGen	119	-0.038036	-0.0922975	0.0162255	0.169469	151.201	0.0212341			-0.013715	-0.179292	0.151862	0.87131	-0.00128965	0.761008	-0.0454449	-0.119889	0.0289989	0.231501	-0.038036	-0.0922975	0.0162255	0.172073	0	0.0253333
genus Coprococcus3 id.11303	UKB	103	-0.0432381	-0.0837518	-0.00272443	0.036456	101.255	0.502224			-0.104807	-0.234251	0.0246372	0.115649	0.00412181	0.328658	-0.0826662	-0.141903	-0.0234295	0.00623372	-0.0432381	-0.0836035	-0.00287269	0.0382417	0	0.503
genus Coprococcus3 id.11303	GERA	14	0.0197574	-0.0652212	0.104736	0.648608	15.5064	0.276815			0.0429285	-0.495334	0.581191	0.878382	-0.00203153	0.933246	-0.00905362	-0.118959	0.100851	0.871732	0.0197574	-0.0652212	0.104736	0.656127	0	0.258667
genus Coprococcus3 id.11303	Meta-analysis		-0.0315715	-0.0681417	0.00499876	0.0906291			0.418652	0.189675	-0.09673	-0.222586	0.0291259	0.131961			-0.0660955	-0.11824	-0.0139506	0.012978	-0.031641	-0.0681021	0.00482007	0.0889631
genus DefluviitaleaceaeUCG011 id.11287	FinnGen	118	-0.0487569	-0.115113	0.0175996	0.149824	113.232	0.581327			-0.0657187	-0.266653	0.135215	0.522755	0.000901117	0.861159	-0.0247192	-0.125422	0.0759833	0.630433	-0.0487569	-0.114036	0.0165224	0.145898	0	0.588667
genus DefluviitaleaceaeUCG011 id.11287	UKB	99	-0.0110302	-0.0714269	0.0493666	0.720379	112.125	0.155947			-0.0789266	-0.273829	0.115975	0.4293	0.00452671	0.474281	-0.00655173	-0.0971106	0.0840072	0.887237	-0.0110302	-0.0714269	0.0493666	0.721149	0	0.154333
genus DefluviitaleaceaeUCG011 id.11287	GERA	14	0.0117137	-0.0964587	0.119886	0.831917	5.28477	0.968377			-0.0847767	-0.755597	0.586044	0.808554	0.00843262	0.780007	-0.00832874	-0.153381	0.136724	0.910395	0.0117137	-0.057256	0.0806834	0.74453	0	0.967667
genus DefluviitaleaceaeUCG011 id.11287	Meta-analysis		-0.0223208	-0.0636055	0.0189638	0.289286			0	0.569989	-0.0730346	-0.209988	0.0639193	0.295918			-0.0135496	-0.0746257	0.0475266	0.663693	-0.0166931	-0.053986	0.0205998	0.380302
genus Desulfovibrio id.3173	FinnGen	119	0.00207733	-0.0605675	0.0647222	0.948178	105.37	0.790918			-0.0228891	-0.213022	0.167244	0.813881	0.00132492	0.78565	0.0300389	-0.0647565	0.124834	0.534542	0.00207733	-0.0571202	0.0612749	0.945282	0	0.796333
genus Desulfovibrio id.3173	UKB	99	0.0133161	-0.0399334	0.0665655	0.624037	76.1969	0.94971			0.0405756	-0.131086	0.212237	0.644198	-0.00181636	0.744075	0.0527946	-0.0271205	0.13271	0.195375	0.0133161	-0.0336377	0.0602699	0.579577	0	0.953667
genus Desulfovibrio id.3173	GERA	14	0.00590145	-0.0959191	0.107722	0.909555	6.03957	0.944701			-0.00934001	-0.634014	0.615334	0.977103	0.00133444	0.962139	0.0136876	-0.119449	0.146825	0.840304	0.00590145	-0.0634997	0.0753026	0.870197	0	0.947333
genus Desulfovibrio id.3173	Meta-analysis		0.00823185	-0.0294586	0.0459222	0.668595			0	0.963622	0.0112196	-0.113624	0.136063	0.860181			0.0381821	-0.0173495	0.0937136	0.177772	0.00830162	-0.0242015	0.0408048	0.61665
genus Dorea id.1997	FinnGen	119	-0.00341666	-0.0500424	0.0432091	0.885796	124.053	0.333351			0.00458511	-0.137778	0.146948	0.949774	-0.000424244	0.907333	-0.0296812	-0.103064	0.0437013	0.427914	-0.00341666	-0.0500424	0.0432091	0.886041	0	0.336
genus Dorea id.1997	UKB	103	-0.0260641	-0.0644877	0.0123594	0.183669	95.2517	0.668711			-0.0636698	-0.18646	0.0591205	0.311911	0.00251752	0.52881	-0.0524136	-0.108946	0.00411872	0.0691862	-0.0260641	-0.0631949	0.0110666	0.171887	0	0.685667
genus Dorea id.1997	GERA	14	0.0743468	0.000579096	0.148114	0.0482243	5.89557	0.949871			0.0293745	-0.418361	0.47711	0.899813	0.00394505	0.845138	0.0825857	-0.0162553	0.181427	0.101493	0.0743468	0.0246695	0.124024	0.0116387	0	0.946
genus Dorea id.1997	Meta-analysis		-0.00421119	-0.0317239	0.0233015	0.764174			0.642887	0.060796	-0.0319103	-0.12295	0.0591293	0.492083			-0.0223953	-0.0631875	0.0183969	0.281901	0.00606702	-0.0190073	0.0311413	0.635326
genus Eggerthella id.819	FinnGen	115	0.0369844	-0.0469638	0.120932	0.387862	113.922	0.484446			-0.0326192	-0.287337	0.222098	0.802272	0.00369365	0.571526	-0.0143057	-0.136486	0.107874	0.818487	0.0369844	-0.046935	0.120904	0.389513	0	0.466333
genus Eggerthella id.819	UKB	98	-0.0269664	-0.102778	0.0488455	0.485693	109.461	0.182369			-0.170793	-0.414777	0.0731915	0.173252	0.00957344	0.22725	-0.0587593	-0.16672	0.0492013	0.28608	-0.0269664	-0.102778	0.0488455	0.487361	0	0.183
genus Eggerthella id.819	GERA	14	-0.0612309	-0.197583	0.0751211	0.378769	6.40066	0.930349			-0.265435	-1.1019	0.571027	0.5456	0.0178782	0.636425	-0.0437012	-0.220561	0.133159	0.628169	-0.0612309	-0.156907	0.0344449	0.231794	0	0.93
genus Eggerthella id.819	Meta-analysis		-0.00740457	-0.0594149	0.0446058	0.780214			0	0.381265	-0.111508	-0.28392	0.0609035	0.204926			-0.0400357	-0.113606	0.0335346	0.286153	-0.0144142	-0.0629082	0.0340798	0.560173
genus Enterorhabdus id.820	FinnGen	117	-0.0261899	-0.0953248	0.0429449	0.457788	109.524	0.651486			0.0411212	-0.168642	0.250884	0.701516	-0.00356968	0.506637	-0.0412475	-0.144909	0.0624143	0.435454	-0.0261899	-0.0933673	0.0409875	0.446342	0	0.657
genus Enterorhabdus id.820	UKB	99	-0.0157437	-0.0744735	0.0429861	0.599293	79.6258	0.91251			0.129722	-0.0594392	0.318884	0.182045	-0.00969821	0.116083	-0.012525	-0.100199	0.0751491	0.779475	-0.0157437	-0.0686823	0.0371949	0.561303	0	0.919
genus Enterorhabdus id.820	GERA	14	-0.0139584	-0.126628	0.0987114	0.808146	7.11172	0.896303			0.112475	-0.581865	0.806815	0.756323	-0.0110592	0.72387	-0.0273484	-0.172554	0.117857	0.712014	-0.0139584	-0.0972925	0.0693758	0.747915	0	0.896667
genus Enterorhabdus id.820	Meta-analysis		-0.0192821	-0.0608796	0.0223153	0.363592			0	0.970021	0.0908696	-0.0468185	0.228558	0.195826			-0.0250016	-0.0857942	0.0357909	0.420201	-0.0185921	-0.0557976	0.0186134	0.327363
genus Erysipelatoclostridium id.11381	FinnGen	119	0.00114283	-0.0669558	0.0692415	0.97376	148.38	0.0305973			-0.038877	-0.246387	0.168633	0.714128	0.00212388	0.689639	-0.0370843	-0.133041	0.058872	0.448761	0.00114283	-0.0669558	0.0692415	0.973816	0	0.026
genus Erysipelatoclostridium id.11381	UKB	99	0.0144186	-0.0372583	0.0660955	0.58447	95.7894	0.54434			-0.0617169	-0.228305	0.104871	0.469505	0.00507313	0.3484	0.00546935	-0.0709055	0.0818442	0.888376	0.0144186	-0.0366722	0.0655093	0.581426	0	0.556333
genus Erysipelatoclostridium id.11381	GERA	14	-0.00738939	-0.107607	0.0928282	0.885092	13.3616	0.420282			0.503589	-0.101941	1.10912	0.129044	-0.0447503	0.119488	-0.0149396	-0.153205	0.123326	0.83228	-0.00738939	-0.107607	0.0928282	0.887308	0	0.417667
genus Erysipelatoclostridium id.11381	Meta-analysis		0.00983797	-0.0360922	0.0557682	0.674617			0	0.704629	-0.0219417	-0.182562	0.138679	0.788893			0.000697988	-0.0661556	0.0675516	0.983674	0.00991998	-0.0355972	0.0554371	0.669262
genus ErysipelotrichaceaeUCG003 id.11384	FinnGen	119	-0.0243067	-0.0749485	0.0263351	0.346834	123.917	0.336468			-0.0607716	-0.215203	0.0936602	0.442088	0.00193348	0.624995	-0.00334428	-0.0813759	0.0746873	0.933055	-0.0243067	-0.0749485	0.0263351	0.348756	0	0.345
genus ErysipelotrichaceaeUCG003 id.11384	UKB	102	-0.00128	-0.0433722	0.0408122	0.952472	102.29	0.44541			-0.0480552	-0.183194	0.0870832	0.487435	0.00312715	0.476821	0.0201677	-0.0443806	0.084716	0.54028	-0.00128	-0.0433722	0.0408122	0.95259	0	0.448667
genus ErysipelotrichaceaeUCG003 id.11384	GERA	14	0.0423756	-0.0461644	0.130916	0.348211	15.8322	0.258309			0.0503177	-0.51139	0.612026	0.863555	-0.000696174	0.978049	0.0905199	-0.0204365	0.201476	0.109821	0.0423756	-0.0461644	0.130916	0.365314	0	0.272333
genus ErysipelotrichaceaeUCG003 id.11384	Meta-analysis		-0.00443179	-0.0348341	0.0259705	0.775099			0	0.430225	-0.0502725	-0.150344	0.0497991	0.324803			0.0239846	-0.0214011	0.0693703	0.300302	-0.00443179	-0.0348341	0.0259705	0.775099
genus Escherichia Shigella id.3504	FinnGen	119	0.00909721	-0.0507408	0.0689352	0.765718	139.423	0.0867777			0.028125	-0.15456	0.21081	0.763378	-0.00100895	0.82923	0.0341074	-0.0502416	0.118456	0.428042	0.00909721	-0.0507408	0.0689352	0.766242	0	0.0913333
genus Escherichia Shigella id.3504	UKB	100	-0.0209983	-0.0677513	0.0257547	0.378696	96.8211	0.543204			0.068115	-0.0825771	0.218807	0.377814	-0.00593998	0.225683	-0.00494702	-0.0739597	0.0640657	0.888266	-0.0209983	-0.067234	0.0252373	0.375543	0	0.546667
genus Escherichia Shigella id.3504	GERA	14	-0.00322059	-0.0926248	0.0861836	0.943712	8.24256	0.827446			-0.103498	-0.647051	0.440055	0.715506	0.00879409	0.720312	-0.00123379	-0.11778	0.115312	0.983446	-0.00322059	-0.0744103	0.0679692	0.930696	0	0.827333
genus Escherichia Shigella id.3504	Meta-analysis		-0.00866561	-0.0427281	0.0253969	0.61804			0	0.73342	0.0451249	-0.0685514	0.158801	0.436545			0.00863959	-0.0399168	0.057196	0.727284	-0.00838372	-0.0409243	0.0241568	0.613578
genus Eubacteriumbrachygroup id.11296	FinnGen	112	-0.0335126	-0.130285	0.0632603	0.497296	112.387	0.445354			0.00816878	-0.289044	0.305382	0.957137	-0.00219576	0.771708	-0.0296651	-0.17127	0.11194	0.681363	-0.0335126	-0.130285	0.0632603	0.498709	0	0.452667
genus Eubacteriumbrachygroup id.11296	UKB	98	0.0465805	-0.041624	0.134785	0.300636	114.978	0.102783			-0.201113	-0.482228	0.0800028	0.16408	0.0164862	0.0724103	0.018312	-0.110491	0.147115	0.78051	0.0465805	-0.041624	0.134785	0.30321	0	0.112333
genus Eubacteriumbrachygroup id.11296	GERA	14	0.0692557	-0.155267	0.293779	0.545461	27.3514	0.0111321			0.794052	-0.596991	2.1851	0.285109	-0.0633109	0.321192	-0.030783	-0.26577	0.204204	0.797366	0.13539	-0.0595197	0.330299	0.19838	1	0.0136667	0.644667
genus Eubacteriumbrachygroup id.11296	Meta-analysis		0.010236	-0.0549531	0.0754252	0.758265			0.304278	0.230568	-0.102293	-0.306525	0.10194	0.326251			-0.00341022	-0.0986929	0.0918725	0.944075	0.010236	-0.0549531	0.0754252	0.758265
genus Eubacteriumcoprostanoligenesgroup id.11375	FinnGen	119	-0.0124784	-0.0622272	0.0372705	0.622987	139.439	0.0866298			0.000773278	-0.151102	0.152648	0.992055	-0.000702641	0.856608	0.00228541	-0.0677109	0.0722818	0.948974	-0.0124784	-0.0622272	0.0372705	0.6239	0	0.081
genus Eubacteriumcoprostanoligenesgroup id.11375	UKB	103	-0.0167701	-0.055442	0.0219018	0.395349	95.0538	0.673957			0.0785486	-0.0450189	0.202116	0.215676	-0.00638152	0.114534	0.0127029	-0.0455198	0.0709256	0.668922	-0.0167701	-0.054102	0.0205618	0.380677	0	0.665
genus Eubacteriumcoprostanoligenesgroup id.11375	GERA	14	0.0251814	-0.0520239	0.102387	0.522643	14.0551	0.369974			-0.186085	-0.658881	0.286711	0.455378	0.0185304	0.392027	0.0556665	-0.0466969	0.15803	0.286481	0.0251814	-0.0520239	0.102387	0.533746	0	0.382
genus Eubacteriumcoprostanoligenesgroup id.11375	Meta-analysis		-0.00969855	-0.0380911	0.018694	0.503169			0	0.62985	0.0383464	-0.0555928	0.132286	0.423664			0.0160232	-0.0249889	0.0570352	0.443819	-0.00996655	-0.0378159	0.0178828	0.483033
genus Eubacteriumeligensgroup id.14372	FinnGen	119	-0.00691411	-0.0582921	0.0444639	0.791962	126.188	0.286268			-0.0838964	-0.239996	0.0722032	0.294323	0.00408247	0.308133	-0.0435465	-0.116854	0.0297612	0.244308	-0.00691411	-0.0582921	0.0444639	0.792422	0	0.281333
genus Eubacteriumeligensgroup id.14372	UKB	103	-0.0290769	-0.0732837	0.01513	0.197335	113.106	0.212635			-0.138202	-0.278425	0.00201957	0.0561902	0.00730417	0.111406	-0.0361936	-0.101138	0.0287511	0.274699	-0.0290769	-0.0732837	0.01513	0.200251	0	0.230333
genus Eubacteriumeligensgroup id.14372	GERA	14	0.00748488	-0.0730633	0.0880331	0.855479	9.49688	0.734467			0.334799	-0.154824	0.824422	0.204996	-0.0287069	0.208768	0.0210773	-0.0846224	0.126777	0.695917	0.00748488	-0.0613605	0.0763302	0.834561	0	0.728667
genus Eubacteriumeligensgroup id.14372	Meta-analysis		-0.0156456	-0.0465849	0.0152937	0.321615			0	0.676257	-0.0944662	-0.196491	0.00755913	0.0695574			-0.0288637	-0.0730287	0.0153013	0.200214	-0.0144517	-0.044582	0.0156786	0.347168
genus Eubacteriumfissicatenagroup id.14373	FinnGen	111	0.0137377	-0.0930989	0.120574	0.801019	127.461	0.122108			0.262866	-0.0621327	0.587865	0.115797	-0.0130947	0.114836	0.0622164	-0.0926249	0.217058	0.430964	0.0137377	-0.0930989	0.120574	0.801489	0	0.110667
genus Eubacteriumfissicatenagroup id.14373	UKB	98	0.0483347	-0.0450463	0.141716	0.310339	122.095	0.04334			0.262947	-0.0368205	0.562714	0.0887913	-0.0142674	0.143284	0.074326	-0.0580341	0.206686	0.27106	0.0483347	-0.0450463	0.141716	0.312863	0	0.042
genus Eubacteriumfissicatenagroup id.14373	GERA	14	-0.025044	-0.223038	0.17295	0.804198	20.3281	0.0873265			0.748178	-0.448541	1.9449	0.243941	-0.0675932	0.223639	0.0186895	-0.194095	0.231474	0.863317	-0.025044	-0.223038	0.17295	0.808071	0	0.103667
genus Eubacteriumfissicatenagroup id.14373	Meta-analysis		0.00499227	-0.0890297	0.0990142	0.917114			0	0.735466	0.296201	-0.0174379	0.60984	0.0641657			0.0471471	-0.0780537	0.172348	0.460465	0.00499227	-0.0890297	0.0990142	0.917114
genus Eubacteriumhalliigroup id.11338	FinnGen	119	-0.0125186	-0.0614276	0.0363904	0.615896	128.364	0.242289			-0.0756731	-0.224602	0.0732558	0.321351	0.0033472	0.380631	-0.0192913	-0.0933645	0.054782	0.609734	-0.0125186	-0.0614276	0.0363904	0.61683	0	0.243667
genus Eubacteriumhalliigroup id.11338	UKB	103	-0.00677808	-0.0482969	0.0347408	0.748986	112.062	0.23304			-0.0418423	-0.174997	0.0913127	0.539342	0.00234735	0.588038	-0.0124925	-0.0741712	0.0491862	0.691381	-0.00677808	-0.0482969	0.0347408	0.749641	0	0.222
genus Eubacteriumhalliigroup id.11338	GERA	14	0.0656556	-0.0104104	0.141722	0.0906929	9.27122	0.752165			0.144004	-0.318026	0.606033	0.552671	-0.0068719	0.741965	0.0827284	-0.0195916	0.185048	0.113032	0.0656556	0.00141828	0.129893	0.0664495	0	0.752
genus Eubacteriumhalliigroup id.11338	Meta-analysis		0.00186329	-0.0273597	0.0310863	0.900546			0.375093	0.201848	-0.0480088	-0.145059	0.0490414	0.332259			0.00203874	-0.0409692	0.0450467	0.925974	0.00543785	-0.0229546	0.0338303	0.707372
genus Eubacteriumnodatumgroup id.11297	FinnGen	109	0.00755093	-0.107185	0.122287	0.897365	124.889	0.127353			-0.0736754	-0.430651	0.2833	0.686637	0.00424153	0.638481	-0.00387715	-0.166708	0.158953	0.962777	0.00755093	-0.107185	0.122287	0.897605	0	0.12
genus Eubacteriumnodatumgroup id.11297	UKB	96	-0.0102873	-0.0996974	0.0791227	0.82158	94.6517	0.490782			-0.0582267	-0.346434	0.22998	0.693016	0.00318704	0.732331	0.0147453	-0.115955	0.145445	0.824996	-0.0102873	-0.0995333	0.0789587	0.821743	0	0.489
genus Eubacteriumnodatumgroup id.11297	GERA	14	0.0414395	-0.132987	0.215866	0.641466	13.7011	0.395226			0.116382	-1.01476	1.24753	0.843559	-0.00654412	0.897512	0.0469646	-0.18805	0.281979	0.695294	0.0414395	-0.132987	0.215866	0.649171	0	0.378667
genus Eubacteriumnodatumgroup id.11297	Meta-analysis		0.00277347	-0.0626094	0.0681564	0.933739			0	0.870484	-0.0574896	-0.277453	0.162474	0.608466			0.0137046	-0.079806	0.107215	0.773921	0.00274782	-0.0625708	0.0680665	0.934286
genus Eubacteriumoxidoreducensgroup id.11339	FinnGen	113	-0.0535815	-0.137233	0.0300703	0.209319	98.5972	0.81298			-0.308895	-0.566405	-0.0513849	0.020482	0.0134125	0.0422543	-0.110314	-0.236911	0.0162828	0.0876537	-0.0535815	-0.132069	0.0249056	0.18359	0	0.798333
genus Eubacteriumoxidoreducensgroup id.11339	UKB	98	-0.0668222	-0.137394	0.00374998	0.0634747	82.924	0.845089			-0.0849283	-0.31341	0.143554	0.468054	0.00120193	0.870621	-0.021309	-0.129696	0.0870782	0.699987	-0.0668222	-0.132073	-0.0015711	0.0475117	0	0.845
genus Eubacteriumoxidoreducensgroup id.11339	GERA	14	0.0268544	-0.107101	0.16081	0.694374	6.00006	0.946151			0.136249	-0.671696	0.944194	0.746701	-0.0096074	0.79242	0.0681467	-0.109925	0.246218	0.453207	0.0268544	-0.064151	0.11786	0.572899	0	0.949333
genus Eubacteriumoxidoreducensgroup id.11339	Meta-analysis		-0.0464706	-0.108908	0.0159666	0.144625			0.319972	0.225262	-0.06855	-0.28841	0.15131	0.541128			0.00287359	-0.0897116	0.0954587	0.951492	-0.0350154	-0.0880441	0.0180134	0.195594
genus Eubacteriumrectalegroup id.14374	FinnGen	119	0.0228766	-0.0229232	0.0686764	0.327579	111.675	0.646432			0.0960418	-0.0432162	0.2353	0.179063	-0.00387931	0.277764	0.0322992	-0.0381865	0.102785	0.369108	0.0228766	-0.0216788	0.067432	0.316309	0	0.636667
genus Eubacteriumrectalegroup id.14374	UKB	103	0.00612237	-0.0336973	0.045942	0.763144	107.973	0.323922			0.0390039	-0.0886947	0.166702	0.550742	-0.0022013	0.596326	-0.016316	-0.0754497	0.0428176	0.588646	0.00612237	-0.0336973	0.045942	0.763758	0	0.317667
genus Eubacteriumrectalegroup id.14374	GERA	14	0.0271047	-0.0471952	0.101405	0.474603	7.69274	0.863026			0.139163	-0.311652	0.589978	0.556425	-0.00983071	0.630261	0.0336424	-0.0611068	0.128392	0.48647	0.0271047	-0.0300507	0.0842601	0.369576	0	0.859667
genus Eubacteriumrectalegroup id.14374	Meta-analysis		0.0152707	-0.0125873	0.0431287	0.282644			0	0.81621	0.0681527	-0.0239791	0.160285	0.147094			0.00932535	-0.0315456	0.0501963	0.654727	0.0164399	-0.00990764	0.0427875	0.221342
genus Eubacteriumruminantiumgroup id.11340	FinnGen	117	0.00436723	-0.0667179	0.0754524	0.904154	122.888	0.313074			0.125119	-0.0904328	0.340671	0.25761	-0.00639779	0.247302	-0.0117539	-0.114995	0.0914875	0.823424	0.00436723	-0.0667179	0.0754524	0.904362	0	0.319667
genus Eubacteriumruminantiumgroup id.11340	UKB	99	0.0501739	-0.00831643	0.108664	0.0927011	92.6485	0.633665			0.0449804	-0.143925	0.233885	0.641762	0.000345698	0.954924	0.069419	-0.0164431	0.155281	0.113046	0.0501739	-0.00669701	0.107045	0.0869231	0	0.650333
genus Eubacteriumruminantiumgroup id.11340	GERA	14	0.0608527	-0.0505828	0.172288	0.284476	9.79539	0.710574			-0.0224059	-0.699525	0.654713	0.949356	0.00730221	0.8111	0.093899	-0.0564951	0.244293	0.221053	0.0608527	-0.0358776	0.157583	0.239397	0	0.737333
genus Eubacteriumruminantiumgroup id.11340	Meta-analysis		0.0357974	-0.00606124	0.077656	0.0937016			0	0.555074	0.0754836	-0.0635574	0.214525	0.287302			0.0455465	-0.0149016	0.105995	0.139723	0.0372679	-0.0030902	0.077626	0.0703076
genus Eubacteriumventriosumgroup id.11341	FinnGen	119	-0.0136882	-0.0650637	0.0376872	0.601522	130.895	0.19665			-0.0025114	-0.15919	0.154167	0.974991	-0.000592871	0.882538	-0.0109258	-0.083505	0.0616533	0.767954	-0.0136882	-0.0650637	0.0376872	0.602501	0	0.205667
genus Eubacteriumventriosumgroup id.11341	UKB	102	0.00743993	-0.0370685	0.0519484	0.743192	117.285	0.128023			-0.114111	-0.255136	0.0269135	0.115908	0.00812635	0.0783963	0.00172198	-0.0626088	0.0660528	0.958159	0.00743993	-0.0370685	0.0519484	0.74387	0	0.131667
genus Eubacteriumventriosumgroup id.11341	GERA	14	-0.0401504	-0.119405	0.0391039	0.320739	12.4874	0.488138			-0.0831155	-0.577009	0.410778	0.747206	0.00376381	0.865665	-0.0309406	-0.137733	0.0758519	0.570127	-0.0401504	-0.117827	0.0375257	0.329491	0	0.503
genus Eubacteriumventriosumgroup id.11341	Meta-analysis		-0.00750097	-0.038467	0.023465	0.634947			0	0.565365	-0.0649802	-0.167515	0.0375543	0.214189			-0.00841945	-0.052308	0.0354691	0.706917	-0.0077043	-0.0385737	0.0231652	0.624721
genus Faecalibacterium id.2057	FinnGen	119	-0.00877413	-0.0536627	0.0361144	0.701638	117.639	0.492071			-0.00591031	-0.142765	0.130944	0.932687	-0.000151837	0.965432	-0.0126207	-0.0804754	0.0552339	0.715445	-0.00877413	-0.0535939	0.0360457	0.701892	0	0.506667
genus Faecalibacterium id.2057	UKB	103	-0.0254265	-0.0633526	0.0124995	0.188835	90.1218	0.793647			-0.0537701	-0.174981	0.0674408	0.386651	0.0018974	0.63046	-0.0219199	-0.0800035	0.0361637	0.459497	-0.0254265	-0.0610759	0.0102229	0.165161	0	0.791667
genus Faecalibacterium id.2057	GERA	14	-0.0495927	-0.124001	0.024816	0.191443	13.5831	0.403847			0.0651873	-0.399961	0.530336	0.788234	-0.0100698	0.632723	-0.0328375	-0.131968	0.0662932	0.516171	-0.0495927	-0.124001	0.024816	0.214084	0	0.387333
genus Faecalibacterium id.2057	Meta-analysis		-0.0225846	-0.0495808	0.0044117	0.101068			0	0.640402	-0.0291412	-0.1182	0.0599181	0.521306			-0.0204432	-0.0607552	0.0198688	0.320241	-0.0227479	-0.048872	0.0033761	0.0878774
genus FamilyXIIIAD3011group id.11293	FinnGen	119	-0.0369075	-0.08751	0.013695	0.152847	105.314	0.792046			-0.0493144	-0.202824	0.104196	0.530157	0.000658447	0.86704	-0.0157464	-0.0918692	0.0603763	0.685156	-0.0369075	-0.0847127	0.0108977	0.132903	0	0.791333
genus FamilyXIIIAD3011group id.11293	UKB	102	-0.0156067	-0.0584606	0.0272472	0.475351	83.7609	0.892905			-0.0983108	-0.235505	0.0388831	0.163268	0.00552943	0.216491	-0.00276523	-0.0673047	0.0617742	0.933074	-0.0156067	-0.0546323	0.023419	0.43498	0	0.901333
genus FamilyXIIIAD3011group id.11293	GERA	14	0.00967122	-0.0974549	0.116797	0.85955	22.0606	0.0544302			-0.201392	-0.876554	0.47377	0.569618	0.0184713	0.546229	-0.00369144	-0.119011	0.111628	0.949973	0.00967122	-0.0974549	0.116797	0.862278	0	0.0636667
genus FamilyXIIIAD3011group id.11293	Meta-analysis		-0.0215898	-0.0528674	0.0096877	0.17608			0	0.685906	-0.0793554	-0.180496	0.021785	0.12409			-0.00750002	-0.0527751	0.0377751	0.745421	-0.0216322	-0.0507272	0.0074628	0.145043
genus Flavonifractor id.2059	FinnGen	119	-0.0183141	-0.0763311	0.0397028	0.536107	116.912	0.510998			-0.0797185	-0.255742	0.0963048	0.376547	0.00325925	0.47039	-0.0466967	-0.135555	0.0421619	0.303004	-0.0183141	-0.0760631	0.0394348	0.535416	0	0.513
genus Flavonifractor id.2059	UKB	100	0.0276189	-0.0246136	0.0798513	0.300022	111.148	0.19017			-0.171465	-0.335442	-0.00748774	0.0430849	0.0132724	0.0139586	-0.00649908	-0.0825443	0.0695461	0.86697	0.0276189	-0.0246136	0.0798513	0.302547	0	0.179333
genus Flavonifractor id.2059	GERA	14	-0.0467857	-0.14099	0.0474185	0.330346	10.7912	0.628308			0.381877	-0.191057	0.954812	0.215903	-0.037594	0.162894	-0.0578752	-0.185162	0.0694111	0.372831	-0.0467857	-0.132614	0.039043	0.304775	0	0.647333
genus Flavonifractor id.2059	Meta-analysis		-0.0261435	-0.0755436	0.0232566	0.29961			0	0.613985	-0.039906	-0.208167	0.128355	0.642041			-0.0503595	-0.12322	0.0225013	0.175513	-0.0271868	-0.0750999	0.0207263	0.266077
genus Fusicatenibacter id.11305	FinnGen	119	-0.00295664	-0.0487159	0.0428026	0.899224	101.86	0.855156			-0.0374254	-0.176523	0.101672	0.598945	0.00182779	0.607997	-0.00765121	-0.0740161	0.0587137	0.821226	-0.00295664	-0.0454714	0.0395582	0.891812	0	0.849667
genus Fusicatenibacter id.11305	UKB	103	-0.0205781	-0.0592471	0.0180909	0.296933	93.1432	0.723065			-0.0850625	-0.20862	0.0384945	0.180239	0.00431719	0.284033	-0.035942	-0.0938213	0.0219373	0.223556	-0.0205781	-0.0575301	0.016374	0.277626	0	0.718667
genus Fusicatenibacter id.11305	GERA	14	0.0315973	-0.0426627	0.105857	0.404297	8.82927	0.785712			-0.0235561	-0.474895	0.427782	0.920212	0.00483695	0.812245	0.0562823	-0.041778	0.154343	0.260609	0.0315973	-0.0296019	0.0927965	0.330026	0	0.787333
genus Fusicatenibacter id.11305	Meta-analysis		-0.00711325	-0.0345576	0.0203311	0.611448			0	0.462691	-0.0624245	-0.152924	0.0280752	0.176388			-0.0105044	-0.0503595	0.0293507	0.605446	-0.00532643	-0.0307051	0.0200523	0.680808
genus Gordonibacter id.821	FinnGen	112	-0.0669948	-0.166411	0.0324213	0.186565	95.2025	0.857663			0.0183229	-0.286339	0.322985	0.90638	-0.0044928	0.562654	-0.0575746	-0.206553	0.0914039	0.448771	-0.0669948	-0.159065	0.0250755	0.15662	0	0.854
genus Gordonibacter id.821	UKB	97	-0.0282239	-0.112231	0.0557829	0.510214	71.8176	0.96917			-0.0782693	-0.349416	0.192878	0.572881	0.00332626	0.70444	-0.043656	-0.17194	0.0846277	0.50477	-0.0282239	-0.100884	0.0444359	0.44832	0	0.973
genus Gordonibacter id.821	GERA	14	-0.0900998	-0.25028	0.0700809	0.270254	8.22839	0.828409			-0.0997188	-1.08651	0.887074	0.84631	0.000841365	0.98487	-0.0638632	-0.27668	0.148953	0.556419	-0.0900998	-0.217537	0.0373373	0.189138	0	0.842667
genus Gordonibacter id.821	Meta-analysis		-0.0506978	-0.110262	0.00886683	0.0952695			0	0.736894	-0.0381695	-0.23658	0.160241	0.70613			-0.0520475	-0.14047	0.036375	0.248623	-0.0509467	-0.103008	0.00111427	0.0551047
genus Haemophilus id.3698	FinnGen	119	0.00699161	-0.0562501	0.0702333	0.828453	101.28	0.864458			0.0230375	-0.169275	0.21535	0.81478	-0.000850952	0.862819	-0.00701541	-0.105412	0.0913812	0.888863	0.00699161	-0.0515984	0.0655816	0.815477	0	0.860333
genus Haemophilus id.3698	UKB	99	-0.006966	-0.0607316	0.0467996	0.79954	94.1034	0.592625			-0.0149691	-0.188641	0.158703	0.866199	0.000532721	0.924521	0.00292882	-0.0837473	0.0896049	0.947195	-0.006966	-0.0596519	0.0457199	0.796066	0	0.575
genus Haemophilus id.3698	GERA	14	0.0649243	-0.0467319	0.176581	0.254422	15.4425	0.280547			-0.0158726	-0.715739	0.683994	0.965276	0.00709599	0.822387	0.052807	-0.0922363	0.19785	0.47548	0.0649243	-0.0467319	0.176581	0.274986	0	0.280333
genus Haemophilus id.3698	Meta-analysis		0.00672312	-0.0317335	0.0451797	0.731859			0	0.523907	0.00151377	-0.125247	0.128274	0.981326			0.00766179	-0.051685	0.0670085	0.800237	0.0064703	-0.0304964	0.043437	0.731553
genus Holdemanella id.11393	FinnGen	117	-0.00950119	-0.0784351	0.0594327	0.787047	100.876	0.840226			-0.0342851	-0.243772	0.175202	0.748961	0.00131268	0.806462	-0.0159635	-0.118195	0.0862682	0.759564	-0.00950119	-0.0737846	0.0547822	0.77257	0	0.840333
genus Holdemanella id.11393	UKB	99	-0.0250952	-0.0846641	0.0344737	0.40897	101.966	0.371827			0.164561	-0.0244846	0.353607	0.0911807	-0.0126335	0.0412834	-0.00605787	-0.0960822	0.0839665	0.89507	-0.0250952	-0.0846641	0.0344737	0.410975	0	0.379
genus Holdemanella id.11393	GERA	14	0.0299509	-0.0815676	0.141469	0.598607	9.60463	0.725901			0.456065	-0.222383	1.13451	0.212257	-0.0373626	0.235836	0.0600173	-0.0844322	0.204467	0.415439	0.0299509	-0.0659042	0.125806	0.550821	0	0.722
genus Holdemanella id.11393	Meta-analysis		0.00140579	-0.0572302	0.0600417	0.962521			0	0.55532	0.00839622	-0.191766	0.208559	0.934475			0.00939334	-0.0740538	0.0928405	0.82538	0.0027378	-0.0506514	0.056127	0.91994
genus Holdemania id.2157	FinnGen	119	-0.0396259	-0.102537	0.0232848	0.216996	102.151	0.850355			0.0434044	-0.147507	0.234315	0.6567	-0.00440878	0.368453	-0.05642	-0.153705	0.0408645	0.255664	-0.0396259	-0.0981595	0.0189077	0.187112	0	0.847667
genus Holdemania id.2157	UKB	100	0.0154371	-0.0380253	0.0688994	0.571432	98.6253	0.491722			-0.0298242	-0.202094	0.142445	0.735091	0.00302042	0.589183	0.0140462	-0.0649614	0.0930539	0.727498	0.0154371	-0.037924	0.0687981	0.571986	0	0.485
genus Holdemania id.2157	GERA	14	-0.00242817	-0.104849	0.099993	0.962938	8.15792	0.833162			-0.0204162	-0.647733	0.606901	0.950189	0.00157565	0.95551	-0.0354202	-0.172454	0.101613	0.612422	-0.00242817	-0.0835631	0.0787067	0.954117	0	0.838667
genus Holdemania id.2157	Meta-analysis		-0.00693937	-0.0447936	0.0309149	0.719368			0	0.423696	0.00210514	-0.123214	0.127424	0.973735			-0.0175405	-0.0735197	0.0384388	0.53912	-0.00819274	-0.0436596	0.0272741	0.650726
genus Howardella id.2000	FinnGen	111	-0.0256474	-0.135113	0.0838181	0.646075	132.917	0.0676663			0.0844066	-0.254734	0.423548	0.626663	-0.00576423	0.502879	-0.0338136	-0.187678	0.12005	0.666661	-0.0256474	-0.135113	0.0838181	0.646981	0	0.0733333
genus Howardella id.2000	UKB	98	-0.00384602	-0.087226	0.079534	0.927963	90.9816	0.652924			-0.0662468	-0.335622	0.203128	0.63089	0.00415044	0.634103	0.0179537	-0.113462	0.149369	0.788876	-0.00384602	-0.0845979	0.0769059	0.925818	0	0.640667
genus Howardella id.2000	GERA	14	0.0822455	-0.0764066	0.240898	0.309597	8.74864	0.791652			-0.522378	-1.48389	0.439134	0.307904	0.0530528	0.235259	-0.0232076	-0.234825	0.18841	0.829808	0.0822455	-0.0479046	0.212396	0.237401	0	0.793
genus Howardella id.2000	Meta-analysis		0.00214949	-0.059047	0.063346	0.945114			0	0.536142	-0.0315881	-0.237622	0.174445	0.763797			-0.00740518	-0.0977655	0.0829551	0.872389	0.00718358	-0.0509557	0.0653229	0.808645
genus Hungatella id.11306	FinnGen	113	0.0316241	-0.0676992	0.130947	0.532591	124.647	0.195087			-0.0467285	-0.351316	0.257859	0.76421	0.0041322	0.594719	0.0936146	-0.0572574	0.244487	0.223924	0.0316241	-0.0676992	0.130947	0.53386	0	0.204667
genus Hungatella id.11306	UKB	98	0.0413871	-0.037996	0.12077	0.306846	75.7779	0.945502			0.0874082	-0.168891	0.343708	0.505459	-0.00306006	0.712094	0.0672197	-0.0593695	0.193809	0.297981	0.0413871	-0.0287768	0.111551	0.250467	0	0.948667
genus Hungatella id.11306	GERA	14	-0.0355568	-0.186551	0.115438	0.644405	13.0009	0.44774			0.187819	-0.774665	1.1503	0.708798	-0.0195346	0.65307	0.0354109	-0.174964	0.245785	0.741466	-0.0355568	-0.186551	0.115438	0.652033	0	0.452
genus Hungatella id.11306	Meta-analysis		0.0270263	-0.0303356	0.0843881	0.355766			0	0.67237	0.0380218	-0.154138	0.230182	0.698153			0.0706391	-0.0174297	0.158708	0.115928	0.0288583	-0.0247198	0.0824365	0.291106
genus Intestinibacter id.11345	FinnGen	118	0.00560502	-0.0487667	0.0599767	0.839877	96.9998	0.910871			-0.0143245	-0.179301	0.150652	0.865164	0.00105736	0.802426	0.0521699	-0.031438	0.135778	0.221327	0.00560502	-0.0439018	0.0551119	0.824774	0	0.911667
genus Intestinibacter id.11345	UKB	100	0.0177293	-0.0283813	0.0638398	0.451084	99.1493	0.476873			0.0489802	-0.0993656	0.197326	0.519051	-0.00208757	0.664801	0.0401325	-0.0299748	0.11024	0.261867	0.0177293	-0.0283813	0.0638398	0.452873	0	0.487333
genus Intestinibacter id.11345	GERA	14	-0.0981463	-0.186853	-0.00943934	0.0301158	13.1149	0.438976			0.119876	-0.435248	0.674999	0.679599	-0.0190749	0.450435	-0.0816904	-0.202454	0.0390733	0.184893	-0.0981463	-0.186853	-0.00943934	0.049256	0	0.459
genus Intestinibacter id.11345	Meta-analysis		-0.00239203	-0.0350838	0.0302997	0.885965			0.621989	0.070975	0.0244467	-0.0837468	0.13264	0.657861			0.0241568	-0.0249265	0.07324	0.334729	-0.00183728	-0.0333748	0.0297002	0.909092
genus Intestinimonas id.2062	FinnGen	118	0.0470208	-0.00848363	0.102525	0.0968296	119.355	0.422122			0.0882333	-0.0810642	0.257531	0.309144	-0.00218419	0.614351	0.0366358	-0.0479637	0.121235	0.396005	0.0470208	-0.00848363	0.102525	0.0995074	0	0.423333
genus Intestinimonas id.2062	UKB	100	0.021534	-0.0271045	0.0701726	0.385524	108.034	0.251257			0.0791521	-0.0772509	0.235555	0.323683	-0.00384553	0.449139	-0.00383617	-0.0755042	0.0678319	0.916445	0.021534	-0.0271045	0.0701726	0.387623	0	0.256333
genus Intestinimonas id.2062	GERA	14	-0.0420803	-0.131151	0.0469901	0.354456	5.38438	0.965729			-0.0474738	-0.590653	0.495705	0.86684	0.000472739	0.984584	-0.0276491	-0.144974	0.0896763	0.644156	-0.0420803	-0.0994034	0.0152428	0.173842	0	0.963333
genus Intestinimonas id.2062	Meta-analysis		0.0218255	-0.0120126	0.0556635	0.20616			0.277787	0.250416	0.077733	-0.0346627	0.190129	0.175246			0.00580586	-0.0437586	0.0553703	0.818411	0.0109917	-0.019845	0.0418284	0.484778
genus Lachnoclostridium id.11308	FinnGen	119	0.0135581	-0.0327321	0.0598482	0.56592	124.338	0.326846			-0.00132068	-0.142618	0.139977	0.985415	0.000788904	0.82738	-0.0278177	-0.0964651	0.0408296	0.427054	0.0135581	-0.0327321	0.0598482	0.567013	0	0.333
genus Lachnoclostridium id.11308	UKB	103	-0.0156076	-0.0581257	0.0269106	0.471847	126.996	0.0474192			-0.0793337	-0.21528	0.0566123	0.255413	0.00426576	0.33569	-0.0550831	-0.115375	0.00520857	0.0733453	-0.0156076	-0.0581257	0.0269106	0.473492	0	0.0436667
genus Lachnoclostridium id.11308	GERA	14	0.0545553	-0.0247461	0.133857	0.177536	15.286	0.289839			-0.00399009	-0.5036	0.49562	0.987768	0.00513629	0.819793	0.0982716	-0.00568888	0.202232	0.0639188	0.0545553	-0.0247461	0.133857	0.20056	0	0.299333
genus Lachnoclostridium id.11308	Meta-analysis		0.0239771	-0.0160006	0.0639548	0.239781			0	0.381519	-0.00151838	-0.137483	0.134446	0.982537			0.0104672	-0.0468181	0.0677524	0.720245	0.0239771	-0.0160006	0.0639548	0.239781
genus Lachnospira id.2004	FinnGen	119	-0.0108793	-0.0578902	0.0361317	0.650129	112.72	0.61997			0.0148588	-0.128011	0.157728	0.838829	-0.00136485	0.709142	-0.0208407	-0.0908183	0.049137	0.559405	-0.0108793	-0.0568263	0.0350678	0.643441	0	0.615667
genus Lachnospira id.2004	UKB	103	-0.0162929	-0.061261	0.0286752	0.477611	130.726	0.0291039			-0.0684954	-0.212541	0.0755505	0.353558	0.00349431	0.456289	-0.0244474	-0.0909119	0.0420171	0.470946	-0.0298495	-0.0736554	0.0139564	0.184698	1	0.028	0.685333
genus Lachnospira id.2004	GERA	14	0.00648382	-0.0862734	0.099241	0.891026	19.2491	0.11558			-0.465776	-0.985551	0.0539986	0.104487	0.0414275	0.0961294	0.0262274	-0.0838283	0.136283	0.640437	0.00648382	-0.0862734	0.099241	0.893125	0	0.129667
genus Lachnospira id.2004	Meta-analysis		-0.0073308	-0.0492637	0.0346021	0.731861			0	0.743472	-0.0189035	-0.156664	0.118857	0.787966			-0.00728992	-0.0663414	0.0517616	0.808809	-0.0074583	-0.0486309	0.0337143	0.722553
genus LachnospiraceaeFCS020group id.11314	FinnGen	119	0.0208927	-0.0303744	0.0721598	0.424434	86.3759	0.987241			-0.113514	-0.269124	0.0420962	0.155447	0.007132	0.075551	0.0188706	-0.0599491	0.0976903	0.638888	0.0208927	-0.0229699	0.0647553	0.352422	0	0.983333
genus LachnospiraceaeFCS020group id.11314	UKB	101	0.0180658	-0.0254116	0.0615432	0.415403	82.9518	0.891373			-0.00404668	-0.143316	0.135223	0.954699	0.00147766	0.743929	0.0325973	-0.0347649	0.0999594	0.342893	0.0180658	-0.0215325	0.0576641	0.37336	0	0.895
genus LachnospiraceaeFCS020group id.11314	GERA	14	0.0675345	-0.0159681	0.151037	0.112923	11.4529	0.572929			-0.334917	-0.848812	0.178979	0.225631	0.035215	0.145765	0.0992945	-0.0152126	0.213801	0.0892046	0.0675345	-0.0108422	0.145911	0.115072	0	0.598
genus LachnospiraceaeFCS020group id.11314	Meta-analysis		0.0258254	-0.00499255	0.0566434	0.100491			0	0.572241	-0.0637894	-0.165512	0.0379335	0.219036			0.0388849	-0.00786198	0.0856318	0.103025	0.025278	-0.0022429	0.0527989	0.0718189
genus LachnospiraceaeNC2004group id.11316	FinnGen	115	0.0131136	-0.0638242	0.0900514	0.738327	87.6463	0.968302			-0.0472371	-0.283886	0.189412	0.696363	0.00317746	0.59815	0.0175126	-0.0941412	0.129166	0.758523	0.0131136	-0.0543476	0.0805748	0.703914	0	0.971333
genus LachnospiraceaeNC2004group id.11316	UKB	98	-0.0510735	-0.116214	0.0140672	0.124358	89.2939	0.698617			0.0106456	-0.200396	0.221687	0.921449	-0.00409548	0.548177	-0.0180258	-0.116608	0.080556	0.720053	-0.0510735	-0.113573	0.0114261	0.112479	0	0.717333
genus LachnospiraceaeNC2004group id.11316	GERA	14	0.109595	-0.0139183	0.233108	0.082011	11.3299	0.583205			-0.380407	-1.12459	0.363776	0.336167	0.0430403	0.215146	0.0810347	-0.0885243	0.250594	0.348906	0.109595	-0.0057116	0.224902	0.0852209	0	0.596667
genus LachnospiraceaeNC2004group id.11316	Meta-analysis		-0.0056087	-0.0517279	0.0405105	0.8116			0.632416	0.065844	-0.0306629	-0.184756	0.123431	0.696523			0.01087	-0.0568749	0.078615	0.753147	-0.00354039	-0.0461439	0.0390631	0.870615
genus LachnospiraceaeND3007group id.11317	FinnGen	119	-0.00785182	-0.0576654	0.0419618	0.757365	123.191	0.35333			-0.0330698	-0.185136	0.118996	0.670716	0.00133685	0.731332	0.00564072	-0.0692237	0.0805051	0.882597	-0.00785182	-0.0576654	0.0419618	0.75791	0	0.360667
genus LachnospiraceaeND3007group id.11317	UKB	103	0.0215001	-0.0232621	0.0662624	0.346487	120.416	0.102922			0.0629368	-0.0805603	0.206434	0.392022	-0.00277398	0.552573	0.0408983	-0.0230111	0.104808	0.209738	0.0215001	-0.0232621	0.0662624	0.348712	0	0.106667
genus LachnospiraceaeND3007group id.11317	GERA	14	0.0120445	-0.0670888	0.0911778	0.765457	10.3982	0.66109			-0.0280439	-0.508831	0.452743	0.910871	0.00351594	0.871163	0.0276765	-0.0767887	0.132142	0.60357	0.0120445	-0.0587284	0.0828175	0.744028	0	0.685
genus LachnospiraceaeND3007group id.11317	Meta-analysis		0.00893744	-0.0217516	0.0396265	0.568134			0	0.689042	0.0156555	-0.086335	0.117646	0.763522			0.0263276	-0.0177424	0.0703976	0.241634	0.00905012	-0.0210773	0.0391775	0.556013
genus LachnospiraceaeUCG001 id.11321	FinnGen	119	-0.0239127	-0.0913453	0.0435199	0.487026	151.113	0.0214843			-0.0850038	-0.290014	0.120006	0.418052	0.00324387	0.537333	-0.0320282	-0.12617	0.0621133	0.504888	-0.0239127	-0.0913453	0.0435199	0.488392	0	0.0213333
genus LachnospiraceaeUCG001 id.11321	UKB	99	0.000791462	-0.051415	0.0529979	0.976295	103.829	0.324263			-0.00449706	-0.173557	0.164562	0.958527	0.000352501	0.948706	-0.00804833	-0.086459	0.0703623	0.840557	0.000791462	-0.051415	0.0529979	0.976356	0	0.315
genus LachnospiraceaeUCG001 id.11321	GERA	14	-0.0127824	-0.109873	0.0843081	0.796374	8.6129	0.80151			-0.101088	-0.69801	0.495835	0.745673	0.00772859	0.773882	-0.0288209	-0.160484	0.102842	0.667893	-0.0127824	-0.0918101	0.0662454	0.756261	0	0.808
genus LachnospiraceaeUCG001 id.11321	Meta-analysis		-0.00225293	-0.0482336	0.0437278	0.923493			0	0.80929	-0.0116695	-0.174331	0.150992	0.888176			-0.0134868	-0.0808556	0.053882	0.694777	-0.0033325	-0.0468923	0.0402273	0.880806
genus LachnospiraceaeUCG004 id.11324	FinnGen	119	0.00579484	-0.0505321	0.0621218	0.840197	148.248	0.0311134			0.00694671	-0.164894	0.178787	0.936982	-6.11e-05	0.988923	0.023517	-0.057002	0.104036	0.567015	0.00579484	-0.0505321	0.0621218	0.840544	0	0.028
genus LachnospiraceaeUCG004 id.11324	UKB	103	-0.00161878	-0.0516854	0.0484478	0.949471	141.742	0.00568099			0.0399707	-0.120729	0.200671	0.626955	-0.00278293	0.594499	0.0233203	-0.0480959	0.0947365	0.52216	-0.00161878	-0.0516854	0.0484478	0.949595	0	0.005
genus LachnospiraceaeUCG004 id.11324	GERA	14	0.027336	-0.0612714	0.115943	0.545396	15.393	0.283462			-0.00384883	-0.562331	0.554633	0.989445	0.00273674	0.913478	0.0112239	-0.106984	0.129431	0.852364	0.027336	-0.0612714	0.115943	0.555803	0	0.296
genus LachnospiraceaeUCG004 id.11324	Meta-analysis		0.027336	-0.0612714	0.115943	0.545396					-0.00384883	-0.562331	0.554633	0.989223			0.0112239	-0.106984	0.129431	0.852364	0.027336	-0.0612714	0.115943	0.545396
genus LachnospiraceaeUCG008 id.11328	FinnGen	115	0.0395708	-0.0344934	0.113635	0.295016	119.622	0.340773			0.0807656	-0.144962	0.306493	0.484564	-0.00218097	0.705523	0.0178673	-0.0865694	0.122304	0.737383	0.0395708	-0.0344934	0.113635	0.297231	0	0.355
genus LachnospiraceaeUCG008 id.11328	UKB	98	0.0355352	-0.0258636	0.096934	0.256639	96.0995	0.506755			0.196269	-0.00190792	0.394446	0.0551752	-0.0106905	0.0977909	0.0825085	-0.0157141	0.180731	0.0996752	0.0355352	-0.0255779	0.0966483	0.257229	0	0.505667
genus LachnospiraceaeUCG008 id.11328	GERA	14	-0.0252836	-0.142221	0.0916538	0.671726	5.98822	0.946581			-0.341797	-1.05425	0.37066	0.365608	0.0277496	0.394731	-0.0423553	-0.192288	0.107577	0.579789	-0.0252836	-0.104649	0.0540817	0.543167	0	0.944
genus LachnospiraceaeUCG008 id.11328	Meta-analysis		0.0284063	-0.0154174	0.07223	0.20392			0	0.622226	0.125571	-0.0202035	0.271346	0.0913429			0.0346348	-0.029939	0.0992087	0.293136	0.0208839	-0.0196445	0.0614123	0.312511
genus LachnospiraceaeUCG010 id.11330	FinnGen	119	0.0107317	-0.0417886	0.0632521	0.688791	115.071	0.559129			0.0984447	-0.0609272	0.257817	0.22845	-0.00465409	0.255562	-0.0220247	-0.102512	0.0584625	0.591725	0.0107317	-0.0411327	0.0625961	0.685799	0	0.557333
genus LachnospiraceaeUCG010 id.11330	UKB	101	-0.0216452	-0.0675613	0.0242708	0.355507	106.398	0.31205			-0.0157724	-0.163716	0.132171	0.834911	-0.000392259	0.9349	-0.0366018	-0.101319	0.0281154	0.267643	-0.0216452	-0.0675613	0.0242708	0.357731	0	0.313333
genus LachnospiraceaeUCG010 id.11330	GERA	14	0.0129798	-0.087392	0.113351	0.799912	18.027	0.156499			-0.180646	-0.808855	0.447564	0.583398	0.016968	0.551718	0.0317778	-0.0951973	0.158753	0.623763	0.0129798	-0.087392	0.113351	0.803876	0	0.172
genus LachnospiraceaeUCG010 id.11330	Meta-analysis		-0.00543503	-0.0381191	0.0272491	0.744479			0	0.615047	0.0307958	-0.0760517	0.137643	0.572131			-0.0223396	-0.0692128	0.0245335	0.350236	-0.00527721	-0.0378014	0.027247	0.75047
genus Lactobacillus id.1837	FinnGen	116	0.0325331	-0.0461168	0.111183	0.417514	134.042	0.108285			-0.0636001	-0.302743	0.175543	0.603195	0.0050895	0.405774	-0.00200938	-0.117849	0.11383	0.972878	0.0325331	-0.0461168	0.111183	0.419188	0	0.120333
genus Lactobacillus id.1837	UKB	99	0.0378488	-0.0244481	0.100146	0.233728	100.133	0.421204			0.0676715	-0.13427	0.269613	0.512862	-0.00198597	0.761443	0.0205519	-0.0743945	0.115498	0.671378	0.0378488	-0.0244481	0.100146	0.236605	0	0.434333
genus Lactobacillus id.1837	GERA	14	0.0238606	-0.0937076	0.141429	0.690789	9.60932	0.725527			-0.261758	-0.979702	0.456186	0.488523	0.0250278	0.444626	-0.0207127	-0.173216	0.131791	0.790083	0.0238606	-0.0772192	0.12494	0.651249	0	0.719333
genus Lactobacillus id.1837	Meta-analysis		0.0340428	-0.0110554	0.079141	0.139			0	0.977962	0.000898369	-0.149948	0.151744	0.990687			0.00542555	-0.0607361	0.0715872	0.872307	0.0335402	-0.0104309	0.0775114	0.134903
genus Lactococcus id.1851	FinnGen	112	-0.0704526	-0.166549	0.0256442	0.15073	88.8137	0.940166			-0.0477874	-0.341529	0.245954	0.750435	-0.00119385	0.873142	-0.132746	-0.271609	0.00611609	0.0609755	-0.0704526	-0.156411	0.0155056	0.111017	0	0.932667
genus Lactococcus id.1851	UKB	98	-0.0438666	-0.127184	0.0394502	0.302097	103.241	0.313321			0.0444415	-0.224914	0.313797	0.747108	-0.00587809	0.500713	-0.033291	-0.15648	0.0898983	0.596337	-0.0438666	-0.127184	0.0394502	0.304663	0	0.315333
genus Lactococcus id.1851	GERA	14	-0.0390655	-0.192857	0.114726	0.618574	9.12482	0.763452			-0.565212	-1.51473	0.384304	0.265988	0.0460224	0.292655	-0.104992	-0.314979	0.104995	0.327094	-0.0390655	-0.167912	0.0897809	0.562537	0	0.776333
genus Lactococcus id.1851	Meta-analysis		-0.0529492	-0.111208	0.00531002	0.0748542			0	0.902844	-0.0214564	-0.21578	0.172867	0.828664			-0.0815971	-0.165982	0.00278775	0.0580594	-0.0536094	-0.107871	0.000652608	0.0528154
genus Marvinbryantia id.2005	FinnGen	118	-0.0347005	-0.0896981	0.020297	0.216215	110.461	0.652427			-0.0866	-0.253293	0.0800932	0.310676	0.00275506	0.519273	-0.0379465	-0.122697	0.046804	0.380173	-0.0347005	-0.0881392	0.0187381	0.205637	0	0.639333
genus Marvinbryantia id.2005	UKB	100	-0.0329783	-0.0855328	0.0195762	0.218729	125.565	0.0369048			-0.121499	-0.289656	0.0466573	0.159896	0.00591409	0.280105	-0.045114	-0.121269	0.0310415	0.245605	-0.0329783	-0.0855328	0.0195762	0.221644	0	0.0396667
genus Marvinbryantia id.2005	GERA	14	0.0423278	-0.098037	0.182693	0.554487	31.883	0.00250007			-0.140164	-1.04041	0.760083	0.765471	0.0159452	0.694335	0.126423	-0.0109848	0.26383	0.0713393	0.0844694	-0.0373207	0.20626	0.199021	1	0.00266667	0.657667
genus Marvinbryantia id.2005	Meta-analysis		-0.0347005	-0.0896981	0.020297	0.216215					-0.0866	-0.253293	0.0800932	0.308557			-0.0379465	-0.122697	0.046804	0.380173	-0.0347005	-0.0881392	0.0187381	0.203113
genus Methanobrevibacter id.123	FinnGen	110	-0.00611036	-0.109352	0.0971317	0.907651	103	0.643821			0.0131808	-0.305765	0.332127	0.935592	-0.00100911	0.900523	-0.0632557	-0.219368	0.0928566	0.427091	-0.00611036	-0.106471	0.09425	0.905231	0	0.648
genus Methanobrevibacter id.123	UKB	95	0.0405002	-0.0588832	0.139884	0.424448	123.212	0.0232797			0.0100815	-0.310513	0.330676	0.950986	0.00202008	0.845262	-0.0168322	-0.150676	0.117011	0.805303	0.0405002	-0.0588832	0.139884	0.426461	0	0.0253333
genus Methanobrevibacter id.123	GERA	14	-0.180556	-0.344397	-0.0167163	0.0307746	10.3241	0.66724			-0.597758	-1.61999	0.424471	0.274084	0.036431	0.433483	-0.160048	-0.379688	0.0595923	0.15323	-0.180556	-0.326564	-0.034549	0.0306866	0	0.677333
genus Methanobrevibacter id.123	Meta-analysis		-0.0556912	-0.143038	0.0316555	0.211419			0.679206	0.0774665	-0.0410181	-0.345488	0.263452	0.791741			-0.095742	-0.222987	0.0315034	0.140281	-0.0620847	-0.144791	0.0206217	0.14121
genus Odoribacter id.952	FinnGen	119	-0.00552088	-0.0555242	0.0444825	0.828673	119.313	0.448859			0.163521	0.0127022	0.314341	0.0356843	-0.0089736	0.0216883	-0.0109884	-0.0870937	0.0651168	0.777181	-0.00552088	-0.0555242	0.0444825	0.829047	0	0.451
genus Odoribacter id.952	UKB	102	-0.00619264	-0.048307	0.0359217	0.773189	99.442	0.525198			0.0606668	-0.0741417	0.195475	0.379869	-0.00447098	0.308638	-0.000835832	-0.0636868	0.0620151	0.979205	-0.00619264	-0.0479809	0.0355956	0.772064	0	0.515667
genus Odoribacter id.952	GERA	14	-0.0317913	-0.122942	0.0593597	0.494227	16.5284	0.221767			-0.0420419	-0.624701	0.540617	0.889881	0.000897367	0.972695	-0.0464915	-0.163271	0.0702884	0.435214	-0.0317913	-0.122942	0.0593597	0.506229	0	0.221667
genus Odoribacter id.952	Meta-analysis		-0.0106959	-0.0489268	0.0275351	0.583452			0	0.617296	0.055448	-0.0758909	0.186787	0.407974			-0.0110902	-0.0664347	0.0442543	0.694502	-0.0106385	-0.048625	0.027348	0.583063
genus Olsenella id.822	FinnGen	112	-0.019353	-0.118256	0.0795501	0.701331	107.34	0.580632			-0.0504388	-0.353577	0.252699	0.744952	0.00163764	0.832011	-0.0344602	-0.189588	0.120668	0.663276	-0.019353	-0.116612	0.0779059	0.697277	0	0.546
genus Olsenella id.822	UKB	98	-0.0285738	-0.11799	0.0608422	0.531093	111.457	0.149689			0.0589224	-0.229915	0.34776	0.690165	-0.00583158	0.533705	-0.0518258	-0.184567	0.0809159	0.444132	-0.0285738	-0.11799	0.0608422	0.532565	0	0.139667
genus Olsenella id.822	GERA	14	-0.0243265	-0.184403	0.13575	0.765812	7.52523	0.873098			-0.277851	-1.27103	0.715323	0.593519	0.0221466	0.621375	-0.109768	-0.326964	0.107428	0.321901	-0.0243265	-0.146118	0.0974649	0.701777	0	0.878333
genus Olsenella id.822	Meta-analysis		-0.024412	-0.0856879	0.0368639	0.434888			0	0.990855	-0.00520451	-0.20983	0.199421	0.960241			-0.0560653	-0.147541	0.0354106	0.229644	-0.0243448	-0.082253	0.0335635	0.409946
genus Oscillibacter id.2063	FinnGen	118	0.0174474	-0.0547031	0.089598	0.635524	149.746	0.0221635			0.104678	-0.114372	0.323728	0.350894	-0.00462845	0.410059	0.041261	-0.0572749	0.139797	0.411799	0.0323979	-0.0368854	0.101681	0.361293	1	0.0206667	0.767
genus Oscillibacter id.2063	UKB	99	0.0317848	-0.0246271	0.0881966	0.269443	106.23	0.26779			0.106182	-0.0757808	0.288146	0.255549	-0.00495958	0.401286	0.0450492	-0.039344	0.129442	0.295445	0.0317848	-0.0246271	0.0881966	0.272148	0	0.274667
genus Oscillibacter id.2063	GERA	14	0.0303174	-0.0770138	0.137649	0.57983	13.8965	0.381174			0.187162	-0.49617	0.870495	0.601192	-0.0137208	0.656598	0.0562456	-0.0850031	0.197494	0.43511	0.0303174	-0.0770138	0.137649	0.589226	0	0.395
genus Oscillibacter id.2063	Meta-analysis		0.0314671	-0.0184677	0.081402	0.216785			0	0.981076	0.111544	-0.0642914	0.28738	0.213736			0.0479946	-0.0244523	0.120442	0.194129	0.0314671	-0.0184677	0.081402	0.216785
genus Oscillospira id.2064	FinnGen	119	0.0211754	-0.0423424	0.0846933	0.513486	133.609	0.15449			0.195852	0.00548344	0.386221	0.0460424	-0.00927583	0.0592133	0.0505991	-0.0436044	0.144803	0.292448	0.0211754	-0.0423424	0.0846933	0.514757	0	0.152667
genus Oscillospira id.2064	UKB	99	0.0206644	-0.0301284	0.0714571	0.425219	85.833	0.805032			0.124256	-0.0394589	0.287971	0.140101	-0.00690101	0.195124	0.0411024	-0.0361614	0.118366	0.297101	0.0206644	-0.0268709	0.0681996	0.396267	0	0.797
genus Oscillospira id.2064	GERA	14	0.0506305	-0.0656103	0.166871	0.393266	18.6564	0.134148			-0.206352	-0.935168	0.522464	0.58913	0.0224963	0.497012	0.0313796	-0.110063	0.172822	0.663683	0.0506305	-0.0656103	0.166871	0.408722	0	0.145333
genus Oscillospira id.2064	Meta-analysis		0.0239688	-0.0135743	0.0615118	0.210813			0	0.893244	0.144518	0.0221526	0.266882	0.0206221			0.0428715	-0.0121614	0.0979045	0.126793	0.0237313	-0.0124374	0.0598999	0.198439
genus Oxalobacter id.2978	FinnGen	112	0.0215646	-0.0687637	0.111893	0.63984	113.937	0.40515			-0.00872998	-0.286338	0.268878	0.950964	0.00159622	0.821377	0.0933264	-0.04386	0.230513	0.182412	0.0215646	-0.0687637	0.111893	0.640757	0	0.411333
genus Oxalobacter id.2978	UKB	98	0.0243689	-0.050742	0.0994797	0.524842	82.9645	0.844319			-0.0427698	-0.284897	0.199357	0.729937	0.00447	0.568872	-0.032871	-0.145031	0.0792894	0.565684	0.0243689	-0.0450956	0.0938334	0.493353	0	0.842667
genus Oxalobacter id.2978	GERA	14	0.0217306	-0.121805	0.165266	0.76667	11.5875	0.56172			0.581172	-0.310083	1.47243	0.22539	-0.0488803	0.236342	0.00686182	-0.194236	0.207959	0.946678	0.0217306	-0.113783	0.157244	0.758281	0	0.590333
genus Oxalobacter id.2978	Meta-analysis		0.0230147	-0.0305639	0.0765932	0.399834			0	0.998728	-0.00355278	-0.182318	0.175212	0.968928			0.0159867	-0.0637321	0.0957056	0.694278	0.0231006	-0.0279135	0.0741146	0.374787
genus Parabacteroides id.954	FinnGen	119	0.00290497	-0.0431572	0.0489671	0.901624	118.775	0.462672			0.0684632	-0.0716003	0.208527	0.340013	-0.00347603	0.333322	-0.00140904	-0.0703388	0.0675207	0.968041	0.00290497	-0.0431572	0.0489671	0.901835	0	0.470667
genus Parabacteroides id.954	UKB	103	0.0101035	-0.0286828	0.0488898	0.609657	88.395	0.829272			0.00559144	-0.118375	0.129558	0.92973	0.000302042	0.940276	0.0206657	-0.0380997	0.0794311	0.490658	0.0101035	-0.0260036	0.0462106	0.584583	0	0.842
genus Parabacteroides id.954	GERA	14	-0.0480013	-0.122436	0.0264329	0.206241	11.0676	0.605151			-0.188689	-0.640385	0.263006	0.428883	0.0123422	0.547529	-0.0498582	-0.150529	0.0508128	0.331694	-0.0480013	-0.116681	0.0206784	0.193922	0	0.633333
genus Parabacteroides id.954	Meta-analysis		-0.000439473	-0.0279998	0.0271208	0.975067			0	0.392076	0.0242162	-0.0667127	0.115145	0.601679			0.00128289	-0.0395858	0.0421516	0.950941	-0.000729171	-0.0269872	0.0255289	0.956594
genus Paraprevotella id.962	FinnGen	115	0.00423782	-0.0683984	0.076874	0.908958	115.433	0.444875			0.0907326	-0.133174	0.314639	0.42872	-0.00455158	0.425054	-0.0337179	-0.141673	0.0742372	0.540424	0.00423782	-0.0683984	0.076874	0.90916	0	0.446
genus Paraprevotella id.962	UKB	99	0.00159154	-0.0592145	0.0623976	0.959086	67.6535	0.991672			-0.0586862	-0.255408	0.138035	0.560101	0.00400909	0.529205	-0.0418143	-0.130018	0.046389	0.3528	0.00159154	-0.0489302	0.0521133	0.950893	0	0.990333
genus Paraprevotella id.962	GERA	14	-0.081278	-0.196827	0.0342708	0.167993	10.6095	0.643493			-0.564613	-1.25584	0.126608	0.135359	0.0425149	0.18975	-0.141658	-0.300123	0.0168063	0.0797518	-0.081278	-0.185664	0.0231078	0.150937	0	0.662
genus Paraprevotella id.962	Meta-analysis		-0.0090744	-0.0523123	0.0341635	0.680818			0	0.417433	-0.0185548	-0.163074	0.125964	0.801316			-0.0547247	-0.11745	0.00800038	0.0872643	-0.00896224	-0.0475068	0.0295823	0.648583
genus Parasutterella id.2892	FinnGen	119	-0.0203073	-0.0794923	0.0388776	0.50126	129.724	0.217013			0.0228302	-0.157292	0.202952	0.80424	-0.00228988	0.619988	-0.0193641	-0.110887	0.072159	0.67837	-0.0203073	-0.0794923	0.0388776	0.502574	0	0.224333
genus Parasutterella id.2892	UKB	100	-0.0103361	-0.0582841	0.037612	0.67265	86.4855	0.811099			0.0382228	-0.116153	0.192599	0.628556	-0.00323867	0.518118	0.00404635	-0.0699162	0.0780089	0.914608	-0.0103361	-0.0551512	0.0344791	0.652222	0	0.800667
genus Parasutterella id.2892	GERA	14	0.0484318	-0.0788848	0.175748	0.455913	25.0374	0.0228237			0.124623	-0.684248	0.933495	0.767838	-0.00667573	0.854675	0.0761571	-0.0634473	0.215762	0.28497	0.0484318	-0.0788848	0.175748	0.469181	0	0.027
genus Parasutterella id.2892	Meta-analysis		-0.0142872	-0.0515434	0.0229689	0.452272			0	0.797503	0.0317043	-0.0855115	0.14892	0.596017			-0.00520231	-0.0627285	0.0523239	0.859312	-0.0139698	-0.0496979	0.0217584	0.44346
genus Phascolarctobacterium id.2168	FinnGen	119	-0.0298852	-0.0873194	0.027549	0.307794	111.406	0.653176			-0.0107532	-0.185426	0.16392	0.904167	-0.00101397	0.820572	-0.0389686	-0.127692	0.049755	0.389316	-0.0298852	-0.0856914	0.0259211	0.296041	0	0.649667
genus Phascolarctobacterium id.2168	UKB	100	-0.00133282	-0.0540717	0.051406	0.960494	116.307	0.112842			0.0493218	-0.120612	0.219255	0.570743	-0.00337948	0.540111	0.00890129	-0.0678739	0.0856765	0.820236	-0.00133282	-0.0540717	0.051406	0.960594	0	0.12
genus Phascolarctobacterium id.2168	GERA	14	-0.0659046	-0.168432	0.0366228	0.20771	15.8261	0.258647			-0.273565	-0.909962	0.362833	0.415966	0.0182183	0.528922	-0.0548755	-0.191527	0.0817765	0.431235	-0.0659046	-0.168432	0.0366228	0.229858	0	0.265667
genus Phascolarctobacterium id.2168	Meta-analysis		-0.0208606	-0.0571867	0.0154655	0.260357			0	0.50585	0.00973288	-0.109898	0.129364	0.873306			-0.018213	-0.0716472	0.0352211	0.504092	-0.0210693	-0.0569728	0.0148341	0.250065
genus Prevotella7 id.11182	FinnGen	110	-0.058782	-0.162475	0.0449107	0.266526	88.1534	0.928892			0.0731108	-0.246819	0.39304	0.655121	-0.00690815	0.394925	-0.0407758	-0.193209	0.111657	0.600069	-0.058782	-0.152033	0.0344692	0.219297	0	0.928667
genus Prevotella7 id.11182	UKB	98	0.0230184	-0.0667822	0.112819	0.615385	104.238	0.289487			-0.00531702	-0.296365	0.285731	0.971511	0.00188646	0.841348	-0.00028479	-0.129848	0.129278	0.996563	0.0230184	-0.0667822	0.112819	0.616523	0	0.291
genus Prevotella7 id.11182	GERA	14	-0.0464893	-0.219474	0.126495	0.59837	14.2587	0.355878			-0.191549	-1.29391	0.910814	0.739312	0.0126981	0.798212	-0.0957672	-0.324173	0.132639	0.411191	-0.0464893	-0.219474	0.126495	0.607241	0	0.360333
genus Prevotella7 id.11182	Meta-analysis		-0.0166362	-0.0798276	0.0465552	0.605853			0	0.472803	0.0220507	-0.189247	0.233349	0.83793			-0.0296241	-0.120243	0.0609944	0.521689	-0.0200388	-0.0806257	0.0405481	0.516817
genus Prevotella9 id.11183	FinnGen	119	-0.0332759	-0.0932771	0.0267254	0.277041	111.352	0.654507			-0.107299	-0.289972	0.075374	0.251968	0.00392087	0.402124	-0.0246466	-0.113902	0.0646091	0.588353	-0.0332759	-0.0915625	0.0250107	0.265427	0	0.663
genus Prevotella9 id.11183	UKB	100	0.0143188	-0.0365004	0.0651381	0.580777	73.8017	0.97268			0.0444414	-0.119703	0.208585	0.596853	-0.00200583	0.706047	0.00263892	-0.0737493	0.0790271	0.946016	0.0143188	-0.0295589	0.0581966	0.523899	0	0.977
genus Prevotella9 id.11183	GERA	14	0.0393124	-0.0573583	0.135983	0.425416	4.16196	0.989343			-0.0123566	-0.590901	0.566188	0.967297	0.00454482	0.862045	0.0538153	-0.0685273	0.176158	0.388603	0.0393124	-0.0153857	0.0940105	0.182395	0	0.992
genus Prevotella9 id.11183	Meta-analysis		0.000658201	-0.0353331	0.0366495	0.971407			0.0568467	0.346361	-0.0228765	-0.14234	0.0965865	0.707416			0.00262277	-0.0498124	0.0550579	0.921902	0.00939229	-0.0201218	0.0389064	0.532803
genus RikenellaceaeRC9gutgroup id.11191	FinnGen	106	-0.0352672	-0.148914	0.0783791	0.543031	116.466	0.209034			0.0276208	-0.33048	0.385721	0.880128	-0.00325793	0.717238	-0.0634654	-0.227108	0.100178	0.447169	-0.0352672	-0.148914	0.0783791	0.544345	0	0.217
genus RikenellaceaeRC9gutgroup id.11191	UKB	94	-0.0407759	-0.138933	0.0573817	0.415526	110.757	0.101073			-0.0257686	-0.345146	0.293609	0.874693	-0.000992893	0.923066	-0.0531933	-0.192657	0.0862699	0.454718	-0.0407759	-0.138933	0.0573817	0.417606	0	0.107333
genus RikenellaceaeRC9gutgroup id.11191	GERA	14	-0.00510334	-0.222614	0.212408	0.963321	21.453	0.0644391			-0.322987	-1.6936	1.04762	0.65243	0.0278614	0.653182	-0.0261387	-0.297767	0.24549	0.850399	-0.00510334	-0.222614	0.212408	0.96402	0	0.064
genus RikenellaceaeRC9gutgroup id.11191	Meta-analysis		-0.0349419	-0.10524	0.0353566	0.329947			0	0.957961	-0.0115346	-0.246363	0.223294	0.923303			-0.0533585	-0.152223	0.0455061	0.29013	-0.0349419	-0.10524	0.0353566	0.329947
genus Romboutsia id.11347	FinnGen	119	0.0422957	-0.011149	0.0957403	0.120871	131.118	0.192922			0.121655	-0.0407578	0.284068	0.144751	-0.00420786	0.31259	0.0450196	-0.0334557	0.123495	0.260839	0.0422957	-0.011149	0.0957403	0.123549	0	0.198667
genus Romboutsia id.11347	UKB	101	-0.0263553	-0.0697287	0.0170181	0.233665	102.134	0.421936			0.0738365	-0.0642771	0.21195	0.297268	-0.00669506	0.137677	-0.0218692	-0.0876208	0.0438825	0.514465	-0.0263553	-0.0697287	0.0170181	0.236485	0	0.418667
genus Romboutsia id.11347	GERA	14	0.011505	-0.114052	0.137062	0.857468	30.3098	0.00424859			0.0961735	-0.700109	0.892456	0.816863	-0.00742001	0.83623	-0.084518	-0.20371	0.0346737	0.164583	-0.0306839	-0.129421	0.0680531	0.553817	1	0.003	0.264667
genus Romboutsia id.11347	Meta-analysis		0.000905385	-0.0327728	0.0345836	0.957978			0.738332	0.0505948	0.0939045	-0.0113096	0.199119	0.0802364			0.00571991	-0.0446794	0.0561192	0.823968	0.000905385	-0.0327728	0.0345836	0.957978
genus Roseburia id.2012	FinnGen	119	0.00430117	-0.0408619	0.0494642	0.851925	88.8321	0.979229			-0.0025707	-0.139868	0.134727	0.970788	0.000364367	0.917442	-0.00745415	-0.0758033	0.060895	0.830736	0.00430117	-0.0348845	0.0434868	0.830032	0	0.978
genus Roseburia id.2012	UKB	103	-0.00414545	-0.0423102	0.0340193	0.831409	99.9401	0.539203			-0.0353206	-0.157284	0.0866429	0.571556	0.00208702	0.599012	-0.000819307	-0.0599876	0.058349	0.978348	-0.00414545	-0.0419228	0.0336319	0.830136	0	0.533333
genus Roseburia id.2012	GERA	14	0.00406256	-0.0871401	0.0952652	0.930428	20.1425	0.0917139			-0.0630885	-0.638064	0.511887	0.833333	0.00589051	0.820388	0.0119422	-0.0940154	0.1179	0.825166	0.00406256	-0.0871401	0.0952652	0.931758	0	0.111333
genus Roseburia id.2012	Meta-analysis		-0.000191932	-0.0279585	0.0275746	0.98919			0	0.957142	-0.0219115	-0.111969	0.0681457	0.633448			-0.00130094	-0.0425132	0.0399113	0.950665	0.000261376	-0.0258014	0.0263241	0.984318
genus Ruminiclostridium5 id.11355	FinnGen	119	-0.00466184	-0.0503612	0.0410375	0.841526	100.335	0.878781			-0.0120876	-0.150888	0.126713	0.864763	0.000393927	0.911766	-0.00540113	-0.0729046	0.0621023	0.875383	-0.00466184	-0.0468019	0.0374782	0.828716	0	0.885667
genus Ruminiclostridium5 id.11355	UKB	103	-0.000674309	-0.0393135	0.0379649	0.972714	96.1609	0.644296			-0.0458586	-0.169285	0.0775674	0.468156	0.00302537	0.451707	-0.0330771	-0.0921008	0.0259466	0.272034	-0.000674309	-0.0381912	0.0368426	0.971967	0	0.645
genus Ruminiclostridium5 id.11355	GERA	14	-0.0297568	-0.109221	0.0497076	0.462976	14.8887	0.314355			0.0930542	-0.406985	0.593093	0.72165	-0.010762	0.634364	-0.0263438	-0.128397	0.0757095	0.612892	-0.0297568	-0.109221	0.0497076	0.476006	0	0.320667
genus Ruminiclostridium5 id.11355	Meta-analysis		-0.005659	-0.0333197	0.0220017	0.688429			0	0.810971	-0.0268663	-0.11757	0.0638376	0.561545			-0.0219236	-0.0626631	0.0188159	0.291537	-0.00545872	-0.0318849	0.0209674	0.685575
genus Ruminiclostridium9 id.11357	FinnGen	119	-0.00778711	-0.054432	0.0388578	0.743508	91.8824	0.964106			0.102392	-0.0393191	0.244103	0.15938	-0.00584413	0.109262	0.0266173	-0.0429655	0.0962	0.453403	-0.00778711	-0.0489475	0.0333733	0.711443	0	0.96
genus Ruminiclostridium9 id.11357	UKB	103	0.00178001	-0.0377364	0.0412965	0.929648	102.447	0.468946			0.0220829	-0.104734	0.1489	0.733588	-0.00135921	0.741793	0.0127607	-0.0449078	0.0704293	0.664504	0.00178001	-0.0377364	0.0412965	0.929821	0	0.473333
genus Ruminiclostridium9 id.11357	GERA	14	0.0213455	-0.079751	0.122442	0.678996	23.1825	0.0395375			-0.283666	-0.900295	0.332964	0.384982	0.0267398	0.345091	-0.0295572	-0.14369	0.0845759	0.611746	0.0213455	-0.079751	0.122442	0.685742	0	0.051
genus Ruminiclostridium9 id.11357	Meta-analysis		-0.000292735	-0.0291862	0.0286007	0.984157			0	0.866873	0.0499608	-0.0434504	0.143372	0.294499			0.0120985	-0.029282	0.0534789	0.566612	-0.00102974	-0.0284658	0.0264063	0.941358
genus RuminococcaceaeNK4A214group id.11358	FinnGen	119	-0.0215938	-0.0703851	0.0271976	0.385698	110.874	0.666373			-0.0198549	-0.168071	0.128361	0.793351	-9.22e-05	0.980613	-0.00327008	-0.0763017	0.0697615	0.930066	-0.0215938	-0.0688889	0.0257014	0.372669	0	0.659667
genus RuminococcaceaeNK4A214group id.11358	UKB	102	-0.0136218	-0.0567785	0.0295349	0.536149	110.315	0.247343			8.87e-05	-0.138731	0.138909	0.999003	-0.00091678	0.838943	-0.030283	-0.0925199	0.031954	0.340241	-0.0136218	-0.0567785	0.0295349	0.537542	0	0.254333
genus RuminococcaceaeNK4A214group id.11358	GERA	14	0.0390953	-0.0612744	0.139465	0.445198	20.881	0.0753161			0.0827807	-0.554778	0.72034	0.803428	-0.00382795	0.893971	0.024079	-0.0892218	0.13738	0.677012	0.0390953	-0.0612744	0.139465	0.458829	0	0.086
genus RuminococcaceaeNK4A214group id.11358	Meta-analysis		-0.0118379	-0.0426073	0.0189315	0.450806			0	0.562871	-0.00696449	-0.107028	0.0930993	0.891492			-0.012521	-0.0562247	0.0311826	0.574431	-0.0120811	-0.0424646	0.0183024	0.435783
genus RuminococcaceaeUCG002 id.11360	FinnGen	119	-0.00134303	-0.0474916	0.0448056	0.954513	102.063	0.851818			0.0220167	-0.118255	0.162289	0.758906	-0.00123873	0.730231	-0.00803881	-0.0750268	0.0589492	0.814048	-0.00134303	-0.0442622	0.0415762	0.951198	0	0.862333
genus RuminococcaceaeUCG002 id.11360	UKB	103	-0.014207	-0.0532029	0.0247889	0.475185	97.0159	0.620928			0.065143	-0.0594639	0.18975	0.307969	-0.00531225	0.191774	0.00577171	-0.0554153	0.0669587	0.853319	-0.014207	-0.0522382	0.0238242	0.465738	0	0.627
genus RuminococcaceaeUCG002 id.11360	GERA	14	-0.00122226	-0.0858287	0.0833842	0.977411	16.6009	0.218198			-0.366257	-0.859064	0.126549	0.170867	0.0320117	0.166792	-0.00438003	-0.112793	0.104033	0.936884	-0.00122226	-0.0858287	0.0833842	0.977841	0	0.23
genus RuminococcaceaeUCG002 id.11360	Meta-analysis		-0.00800718	-0.0361027	0.0200884	0.576437			0	0.90397	0.0318936	-0.0596437	0.123431	0.494665			-0.00108243	-0.0427841	0.0406192	0.959425	-0.007804	-0.0347823	0.0191743	0.570735
genus RuminococcaceaeUCG003 id.11361	FinnGen	119	-0.0227009	-0.0729989	0.0275971	0.376371	102.292	0.847982			-0.0145638	-0.167424	0.138297	0.852189	-0.000431522	0.912211	-0.0102508	-0.0848497	0.0643481	0.787677	-0.0227009	-0.0695317	0.0241299	0.344005	0	0.844667
genus RuminococcaceaeUCG003 id.11361	UKB	103	-0.0125401	-0.0551571	0.0300769	0.564121	102.558	0.46586			-0.0536124	-0.190228	0.0830036	0.44359	0.00274938	0.536387	0.0135541	-0.0506165	0.0777247	0.67888	-0.0125401	-0.0551571	0.0300769	0.565392	0	0.470333
genus RuminococcaceaeUCG003 id.11361	GERA	14	-0.0177626	-0.0993283	0.0638031	0.669503	10.9193	0.617579			0.226961	-0.268459	0.722382	0.386893	-0.0214658	0.345683	-0.0352836	-0.14362	0.073053	0.523251	-0.0177626	-0.0925164	0.0569911	0.649118	0	0.628333
genus RuminococcaceaeUCG003 id.11361	Meta-analysis		-0.0169201	-0.0471237	0.0132835	0.272207			0	0.955169	-0.0255956	-0.125371	0.07418	0.615103			-0.00306593	-0.0474451	0.0413132	0.89229	-0.0172364	-0.0462797	0.0118069	0.244745
genus RuminococcaceaeUCG004 id.11362	FinnGen	119	-0.0367166	-0.0982905	0.0248573	0.242504	116.982	0.509185			-0.0384713	-0.225032	0.14809	0.68682	9.32e-05	0.984452	-0.0672203	-0.162897	0.0284569	0.168498	-0.0367166	-0.0980242	0.0245911	0.242829	0	0.512333
genus RuminococcaceaeUCG004 id.11362	UKB	99	-0.0246123	-0.0786863	0.0294618	0.372333	104.073	0.318266			-0.17625	-0.348501	-0.00399865	0.0476954	0.0101043	0.0726074	-0.0422017	-0.120881	0.0364778	0.293123	-0.0246123	-0.0786863	0.0294618	0.374519	0	0.321333
genus RuminococcaceaeUCG004 id.11362	GERA	14	0.0225442	-0.0779264	0.123015	0.660085	12.0349	0.524784			0.156922	-0.461642	0.775486	0.628013	-0.0117581	0.673739	-0.0338049	-0.171246	0.103636	0.629748	0.0225442	-0.0741252	0.119214	0.655151	0	0.541
genus RuminococcaceaeUCG004 id.11362	Meta-analysis		-0.0225139	-0.0601809	0.015153	0.241393			0	0.611764	-0.102008	-0.225996	0.0219807	0.106847			-0.0492712	-0.104851	0.00630857	0.0822935	-0.0220589	-0.0594552	0.0153373	0.247622
genus RuminococcaceaeUCG005 id.11363	FinnGen	119	0.0200214	-0.0284792	0.0685221	0.418456	123.166	0.353917			0.0721311	-0.0755871	0.219849	0.340504	-0.00276346	0.465528	0.0161808	-0.0539432	0.0863048	0.651081	0.0200214	-0.0284792	0.0685221	0.420085	0	0.363333
genus RuminococcaceaeUCG005 id.11363	UKB	103	-0.0216895	-0.0635722	0.0201932	0.310101	111.051	0.253912			0.0986528	-0.0335234	0.230829	0.146602	-0.00805726	0.0631365	5.89e-05	-0.0601357	0.0602535	0.998471	-0.0216895	-0.0635722	0.0201932	0.312503	0	0.26
genus RuminococcaceaeUCG005 id.11363	GERA	14	-0.0550018	-0.152798	0.0427941	0.270317	20.9046	0.0748369			-0.130161	-0.748391	0.488069	0.687137	0.00658949	0.813199	-0.0790101	-0.198231	0.0402103	0.193966	-0.0550018	-0.152798	0.0427941	0.290307	0	0.0883333
genus RuminococcaceaeUCG005 id.11363	Meta-analysis		-0.00873303	-0.0388877	0.0214216	0.570284			0.224151	0.275571	0.0814874	-0.0157864	0.178761	0.100608			-0.00409679	-0.0467485	0.038555	0.850671	-0.00873303	-0.0388877	0.0214216	0.570284
genus RuminococcaceaeUCG009 id.11366	FinnGen	118	-0.0713756	-0.140848	-0.00190322	0.0440416	93.882	0.942921			0.0563886	-0.154525	0.267302	0.601269	-0.00677686	0.211108	-0.0642472	-0.16492	0.0364253	0.210995	-0.0713756	-0.133607	-0.00914409	0.0264498	0	0.944333
genus RuminococcaceaeUCG009 id.11366	UKB	99	-0.0375655	-0.0966167	0.0214858	0.212451	91.9761	0.652299			-0.102645	-0.293045	0.0877561	0.293304	0.00433578	0.4827	-0.0689817	-0.161088	0.0231251	0.14213	-0.0375655	-0.094773	0.0196421	0.201113	0	0.650333
genus RuminococcaceaeUCG009 id.11366	GERA	14	0.0800292	-0.0392504	0.199309	0.188497	14.5092	0.338983			0.434014	-0.296992	1.16502	0.267165	-0.0310167	0.354993	0.170245	0.0135599	0.32693	0.0332028	0.0800292	-0.0392504	0.199309	0.211222	0	0.355667
genus RuminococcaceaeUCG009 id.11366	Meta-analysis		-0.0353324	-0.0774305	0.00676567	0.0999689			0.568305	0.098623	-0.0144716	-0.153233	0.12429	0.838032			-0.0292906	-0.0916356	0.0330543	0.357135	-0.0382988	-0.0780121	0.00141444	0.0587322
genus RuminococcaceaeUCG010 id.11367	FinnGen	119	-0.0220292	-0.0812253	0.037167	0.465762	146.468	0.0388094			0.141352	-0.0364193	0.319123	0.121825	-0.00866854	0.0588725	0.0112494	-0.0748532	0.0973519	0.797892	-0.0220292	-0.0812253	0.037167	0.467207	0	0.0406667
genus RuminococcaceaeUCG010 id.11367	UKB	101	0.0114122	-0.0335979	0.0564222	0.619222	94.7693	0.628977			0.111345	-0.0327537	0.255443	0.133088	-0.00667985	0.15562	0.0405504	-0.0277316	0.108832	0.244433	0.0114122	-0.0324049	0.0552292	0.610838	0	0.631333
genus RuminococcaceaeUCG010 id.11367	GERA	14	0.0466232	-0.0396537	0.1329	0.289525	12.6331	0.476532			-0.185546	-0.714752	0.34366	0.505022	0.0203298	0.400562	0.0022051	-0.119257	0.123667	0.971615	0.0466232	-0.0384276	0.131674	0.302167	0	0.494
genus RuminococcaceaeUCG010 id.11367	Meta-analysis		0.0189451	-0.0209608	0.0588511	0.352113			0	0.478201	0.0908518	-0.0481844	0.229888	0.200284			0.0313421	-0.0281792	0.0908635	0.302037	0.0187976	-0.0201541	0.0577493	0.344215
genus RuminococcaceaeUCG011 id.11368	FinnGen	112	-0.0646865	-0.169935	0.0405618	0.228345	122.813	0.208757			-0.0410093	-0.36464	0.282622	0.804316	-0.00124801	0.879687	-0.131766	-0.284735	0.0212034	0.0913497	-0.0646865	-0.169935	0.0405618	0.230907	0	0.216
genus RuminococcaceaeUCG011 id.11368	UKB	98	-0.0389983	-0.123568	0.045571	0.366083	86.4619	0.769601			-0.125686	-0.398079	0.146707	0.368063	0.00577177	0.513275	-0.0515209	-0.169315	0.0662736	0.391299	-0.0389983	-0.118842	0.0408452	0.34078	0	0.778
genus RuminococcaceaeUCG011 id.11368	GERA	14	-0.0252769	-0.223895	0.173341	0.803023	19.5881	0.105967			-0.896027	-2.07977	0.287719	0.163697	0.076062	0.169757	-0.0825747	-0.31344	0.14829	0.483276	-0.0252769	-0.223895	0.173341	0.806921	0	0.116667
genus RuminococcaceaeUCG011 id.11368	Meta-analysis		-0.046715	-0.109283	0.0158528	0.143359			0	0.909942	-0.114787	-0.320031	0.0904566	0.273002			-0.081558	-0.168085	0.00496872	0.0646821	-0.0462324	-0.106812	0.0143473	0.134704
genus RuminococcaceaeUCG013 id.11370	FinnGen	119	-0.0424559	-0.091348	0.0064361	0.0887577	130.296	0.206901			-0.0989425	-0.247725	0.0498404	0.194989	0.0029962	0.432268	-0.0470174	-0.120313	0.0262779	0.208645	-0.0424559	-0.091348	0.0064361	0.091391	0	0.208333
genus RuminococcaceaeUCG013 id.11370	UKB	103	-0.00534334	-0.0446836	0.033997	0.790074	90.7246	0.780361			-0.00124251	-0.126893	0.124408	0.984575	-0.00027459	0.946433	-0.0225053	-0.0856658	0.0406551	0.484935	-0.00534334	-0.0424456	0.0317589	0.778307	0	0.791667
genus RuminococcaceaeUCG013 id.11370	GERA	14	0.0180291	-0.0575961	0.0936542	0.64031	12.9168	0.454261			-0.0048591	-0.483368	0.47365	0.984448	0.00200599	0.925854	0.0308715	-0.0755261	0.137269	0.569561	0.0180291	-0.0573536	0.0934118	0.646999	0	0.474
genus RuminococcaceaeUCG013 id.11370	Meta-analysis		-0.0145732	-0.0429791	0.0138326	0.314632			0.0803909	0.337086	-0.0404816	-0.134603	0.0536401	0.399232			-0.0222153	-0.0658525	0.0214219	0.318368	-0.0139842	-0.0415005	0.013532	0.319199
genus RuminococcaceaeUCG014 id.11371	FinnGen	119	-0.024301	-0.0745562	0.0259543	0.343251	116.183	0.530051			0.14446	-0.00820618	0.297127	0.0661647	-0.00895162	0.0235442	0.00610228	-0.0725173	0.0847219	0.879084	-0.024301	-0.0741679	0.0255659	0.341459	0	0.518667
genus RuminococcaceaeUCG014 id.11371	UKB	102	0.0062726	-0.0362527	0.0487979	0.772501	97.7792	0.572213			0.0795084	-0.0565793	0.215596	0.254894	-0.00489789	0.269498	0.0585885	-0.00580058	0.122978	0.0745162	0.0062726	-0.0355692	0.0481144	0.769492	0	0.594333
genus RuminococcaceaeUCG014 id.11371	GERA	14	0.0185395	-0.0630296	0.100109	0.655973	9.07369	0.767356			-0.207856	-0.706752	0.291041	0.430072	0.0198339	0.385027	0.0448696	-0.0599975	0.149737	0.401678	0.0185395	-0.0496074	0.0866864	0.602877	0	0.759
genus RuminococcaceaeUCG014 id.11371	Meta-analysis		0.00889417	-0.0288143	0.0466026	0.643867			0	0.793807	0.0596071	-0.0716837	0.190898	0.373543			0.0548325	-3.87549e-05	0.109704	0.0501578	0.009631	-0.026026	0.045288	0.596529
genus Ruminococcus2 id.11374	FinnGen	119	0.0123557	-0.0363433	0.0610547	0.61899	105.865	0.780825			-0.0476792	-0.19567	0.100312	0.528968	0.00318387	0.401506	0.00925555	-0.0663253	0.0848364	0.810315	0.0123557	-0.0337712	0.0584826	0.60056	0	0.785
genus Ruminococcus2 id.11374	UKB	102	0.0146285	-0.0265859	0.055843	0.486632	84.1121	0.887656			-0.0349742	-0.166957	0.0970081	0.604641	0.00331653	0.439933	-0.0158651	-0.0759651	0.0442349	0.604878	0.0146285	-0.0229828	0.0522398	0.447645	0	0.902
genus Ruminococcus2 id.11374	GERA	14	0.0431762	-0.0414164	0.127769	0.317123	14.8916	0.314169			0.0910569	-0.444491	0.626605	0.744696	-0.00419781	0.861965	-0.00789232	-0.121092	0.105307	0.891306	0.0431762	-0.0414164	0.127769	0.335381	0	0.328333
genus Ruminococcus2 id.11374	Meta-analysis		0.017264	-0.012223	0.0467509	0.25116			0	0.812535	-0.0362945	-0.133171	0.0605815	0.462759			-0.00639306	-0.0498324	0.0370463	0.772997	0.0168472	-0.010712	0.0444063	0.230852
genus Ruminococcusgauvreauiigroup id.11342	FinnGen	119	-0.000599446	-0.0527826	0.0515837	0.982037	100.691	0.873498			-0.0408929	-0.199466	0.11768	0.614197	0.00213654	0.598906	-0.0367618	-0.113765	0.0402413	0.349419	-0.000599446	-0.0488037	0.0476048	0.980596	0	0.886333
genus Ruminococcusgauvreauiigroup id.11342	UKB	101	0.018135	-0.0260611	0.0623311	0.421254	90.7969	0.733795			-0.00973994	-0.151387	0.131908	0.893065	0.00186218	0.685635	-0.000510609	-0.0664938	0.0654726	0.987899	0.018135	-0.0239783	0.0602483	0.400671	0	0.750333
genus Ruminococcusgauvreauiigroup id.11342	GERA	14	-0.0330679	-0.14519	0.0790536	0.563223	22.7943	0.0442116			-0.0335956	-0.746923	0.679732	0.927975	4.62e-05	0.998851	-0.0365504	-0.160498	0.0873972	0.56328	0.000277534	-0.0949622	0.0955172	0.995537	1	0.049	0.003
genus Ruminococcusgauvreauiigroup id.11342	Meta-analysis		0.0103097	-0.0234159	0.0440353	0.549065			0	0.591295	-0.0235657	-0.129205	0.0820732	0.661943			-0.0158588	-0.0659633	0.0342456	0.535014	0.0100255	-0.0216893	0.0417403	0.535532
genus Ruminococcusgnavusgroup id.14376	FinnGen	116	0.0515556	-0.0266431	0.129754	0.196285	123.249	0.282593			0.0598863	-0.17835	0.298123	0.623178	-0.000441832	0.942255	0.0526774	-0.0629903	0.168345	0.372059	0.0515556	-0.0266431	0.129754	0.198876	0	0.289667
genus Ruminococcusgnavusgroup id.14376	UKB	98	-0.0134172	-0.0776512	0.0508169	0.682243	82.4415	0.854089			-0.171398	-0.379001	0.0362046	0.108903	0.0105056	0.120059	-0.0121426	-0.106619	0.0823336	0.80111	-0.0134172	-0.072635	0.0458007	0.657971	0	0.857
genus Ruminococcusgnavusgroup id.14376	GERA	14	-0.0523776	-0.174646	0.0698908	0.401117	8.9496	0.77674			-0.35468	-1.09492	0.385564	0.366191	0.0265344	0.432838	-0.012929	-0.180194	0.154336	0.879581	-0.0523776	-0.153826	0.0490706	0.330029	0	0.769
genus Ruminococcusgnavusgroup id.14376	Meta-analysis		0.00354383	-0.0424466	0.0495342	0.879952			0.206216	0.283714	-0.0836878	-0.236817	0.0694417	0.284092			0.00950374	-0.0575331	0.0765406	0.781114	-0.000887471	-0.043689	0.041914	0.967583
genus Ruminococcustorquesgroup id.14377	FinnGen	119	0.0183949	-0.0301824	0.0669721	0.457968	136.037	0.122623			-0.164972	-0.309019	-0.0209244	0.0266664	0.0097234	0.00936678	-0.0105323	-0.0790073	0.0579426	0.763054	0.0183949	-0.0301824	0.0669721	0.459443	0	0.127333
genus Ruminococcustorquesgroup id.14377	UKB	103	-0.00844003	-0.0466692	0.0297892	0.66522	100.505	0.523296			-0.0980885	-0.220257	0.0240802	0.118691	0.00600138	0.133069	-0.0120826	-0.072204	0.0480387	0.693653	-0.00844003	-0.046388	0.029508	0.663813	0	0.522
genus Ruminococcustorquesgroup id.14377	GERA	14	0.0270931	-0.0522556	0.106442	0.503349	15.197	0.295219			-0.454978	-0.900962	-0.0089936	0.0687123	0.0422798	0.0528435	0.0754318	-0.0277342	0.178598	0.151832	0.0270931	-0.0522556	0.106442	0.515059	0	0.304
genus Ruminococcustorquesgroup id.14377	Meta-analysis		-0.00174595	-0.0361864	0.0326945	0.920851			0	0.429107	-0.122999	-0.240827	-0.00517161	0.0407537			0.0101036	-0.0418408	0.0620481	0.703028	-0.00182579	-0.0360602	0.0324086	0.916748
genus Sellimonas id.14369	FinnGen	108	0.0065509	-0.10304	0.116142	0.906732	106.394	0.498368			-0.0655565	-0.410235	0.279122	0.710053	0.00374162	0.666238	0.0070888	-0.153265	0.167442	0.930953	0.0065509	-0.102729	0.115831	0.906688	0	0.492333
genus Sellimonas id.14369	UKB	92	-0.0363204	-0.128965	0.0563239	0.442249	84.2788	0.6777			0.162919	-0.136802	0.46264	0.289546	-0.0131425	0.174094	0.0189481	-0.11703	0.154926	0.784762	-0.0363204	-0.125478	0.052837	0.426687	0	0.695333
genus Sellimonas id.14369	GERA	14	-0.0749427	-0.248697	0.0988118	0.397901	10.6057	0.643808			-0.72805	-1.81211	0.356004	0.212651	0.0570214	0.254681	-0.0250824	-0.258083	0.207918	0.832893	-0.0749427	-0.231883	0.0819977	0.366363	0	0.661333
genus Sellimonas id.14369	Meta-analysis		-0.0264863	-0.0920131	0.0390405	0.428219			0	0.707804	0.0314831	-0.18992	0.252887	0.780469			0.00752686	-0.0872212	0.102275	0.876266	-0.0282375	-0.0914654	0.0349905	0.381393
genus Senegalimassilia id.11160	FinnGen	116	-0.0310127	-0.103343	0.0413177	0.400696	93.0248	0.934282			0.0207431	-0.199054	0.24054	0.853579	-0.00274115	0.625961	0.0201858	-0.0851024	0.125474	0.707087	-0.0310127	-0.0960663	0.0340409	0.352065	0	0.925
genus Senegalimassilia id.11160	UKB	99	-0.0100304	-0.0713691	0.0513083	0.748583	79.6106	0.912708			0.0135785	-0.18413	0.211287	0.893198	-0.00157353	0.80605	0.00148637	-0.0888833	0.091856	0.974283	-0.0100304	-0.0653154	0.0452546	0.722901	0	0.901667
genus Senegalimassilia id.11160	GERA	14	0.0732777	-0.0442861	0.190841	0.221832	9.1904	0.758416			0.687129	-0.0331711	1.40743	0.0861072	-0.053748	0.116223	0.0587029	-0.0929992	0.210405	0.448185	0.0732777	-0.0255706	0.172126	0.169939	0	0.761333
genus Senegalimassilia id.11160	Meta-analysis		-0.00621972	-0.0496865	0.037247	0.779125			0.100228	0.3291	0.043583	-0.10044	0.187606	0.553103			0.0177804	-0.0447064	0.0802671	0.577042	-0.00467156	-0.043426	0.0340829	0.813228
genus Slackia id.825	FinnGen	114	0.00950851	-0.0719985	0.0910155	0.81914	124.814	0.210687			-0.0665814	-0.317179	0.184016	0.603566	0.00401118	0.530276	0.00313975	-0.118143	0.124423	0.959533	0.00950851	-0.0719985	0.0910155	0.819553	0	0.206
genus Slackia id.825	UKB	98	-0.0259673	-0.09153	0.0395953	0.437574	90.0775	0.677661			0.0836455	-0.127675	0.294966	0.439766	-0.00730139	0.287557	-0.0247079	-0.121878	0.0724624	0.618218	-0.0259673	-0.0891472	0.0372125	0.42246	0	0.667333
genus Slackia id.825	GERA	14	-0.021393	-0.178488	0.135702	0.789538	20.3522	0.0867697			0.262592	-0.73007	1.25525	0.613547	-0.0248474	0.580322	-0.0452933	-0.229394	0.138808	0.629659	-0.021393	-0.178488	0.135702	0.793725	0	0.0933333
genus Slackia id.825	Meta-analysis		-0.0129262	-0.0615084	0.035656	0.602023			0	0.79684	0.0274421	-0.132009	0.186893	0.735873			-0.0183862	-0.088504	0.0517316	0.607287	-0.0134542	-0.0610427	0.0341343	0.579489
genus Streptococcus id.1853	FinnGen	119	-0.022991	-0.0739741	0.0279922	0.376768	138.199	0.0986356			-0.198619	-0.350474	-0.0467638	0.0116271	0.00931567	0.0179441	-0.0320359	-0.105822	0.0417498	0.394779	-0.022991	-0.0739741	0.0279922	0.378566	0	0.0883333
genus Streptococcus id.1853	UKB	103	-0.0118586	-0.053788	0.0300708	0.57935	113.08	0.21312			-0.0259587	-0.160551	0.108633	0.706206	0.000943957	0.829271	-0.0164046	-0.0758321	0.0430228	0.588475	-0.0118586	-0.053788	0.0300708	0.580564	0	0.223333
genus Streptococcus id.1853	GERA	14	-0.00456142	-0.081062	0.0719392	0.906966	10.9856	0.612022			-0.171609	-0.638396	0.295177	0.484972	0.01464	0.490653	0.0326083	-0.074692	0.139909	0.551417	-0.00456142	-0.0748857	0.0657629	0.900782	0	0.62
genus Streptococcus id.1853	Meta-analysis		-0.0101729	-0.0469417	0.0265959	0.587627			0	0.869772	-0.0371385	-0.166462	0.0921851	0.573528			-0.00489945	-0.0568862	0.0470873	0.85345	-0.00994486	-0.0459588	0.0260691	0.588347
genus Subdoligranulum id.2070	FinnGen	119	0.012448	-0.0330562	0.0579523	0.591839	98.6739	0.901488			-0.0305372	-0.16888	0.107805	0.66607	0.00227921	0.520262	0.0126068	-0.0584885	0.0837022	0.728176	0.012448	-0.0291633	0.0540594	0.558771	0	0.905667
genus Subdoligranulum id.2070	UKB	103	-0.010004	-0.0484525	0.0284446	0.61007	91.3106	0.767048			0.00636549	-0.116498	0.129229	0.919318	-0.00109588	0.783919	-0.00828322	-0.0665786	0.0500121	0.780631	-0.010004	-0.0463821	0.0263742	0.591063	0	0.766
genus Subdoligranulum id.2070	GERA	14	-0.0108395	-0.0905036	0.0688247	0.789711	15.1448	0.298399			-0.00975387	-0.51327	0.493763	0.970337	-9.52e-05	0.996652	0.00794036	-0.0999906	0.115871	0.885346	-0.0108395	-0.0905036	0.0688247	0.793894	0	0.312
genus Subdoligranulum id.2070	Meta-analysis		-0.00187059	-0.0294263	0.0256851	0.894152			0	0.740458	-0.00990169	-0.100275	0.0804711	0.829964			0.00127757	-0.0403189	0.042874	0.951998	-0.00139413	-0.027294	0.0245058	0.915977
genus Sutterella id.2896	FinnGen	119	-0.0585424	-0.111034	-0.00605057	0.0288212	99.9235	0.884694			0.00595924	-0.15368	0.165598	0.941799	-0.00341949	0.403425	-0.0679704	-0.1472	0.0112594	0.092673	-0.0585424	-0.106847	-0.0102382	0.0191399	0	0.880667
genus Sutterella id.2896	UKB	101	-0.00332993	-0.0477766	0.0411167	0.883256	92.1153	0.700355			0.0198678	-0.12265	0.162385	0.785241	-0.00154964	0.737749	-0.0044606	-0.0715645	0.0626433	0.896339	-0.00332993	-0.0459883	0.0393285	0.878708	0	0.712
genus Sutterella id.2896	GERA	14	-0.022354	-0.127803	0.0830952	0.677778	19.9935	0.0953718			-0.657457	-1.21303	-0.101881	0.0388078	0.0557442	0.0423023	0.0293531	-0.0937317	0.152438	0.640201	-0.022354	-0.127803	0.0830952	0.684554	0	0.0996667
genus Sutterella id.2896	Meta-analysis		-0.0263853	-0.0603055	0.00753498	0.127357			0.596023	0.115641	0.0136991	-0.0926157	0.120014	0.800613			-0.0309887	-0.0821947	0.0202173	0.235565	-0.0275224	-0.0594972	0.00445226	0.0915874
genus Terrisporobacter id.11348	FinnGen	115	-0.0043566	-0.0788231	0.0701099	0.908708	97.3446	0.868028			0.0135084	-0.213663	0.240679	0.907425	-0.000944918	0.870691	-0.0207598	-0.128902	0.0873829	0.706728	-0.0043566	-0.0731686	0.0644554	0.901462	0	0.863
genus Terrisporobacter id.11348	UKB	99	-0.0282957	-0.0912386	0.0346473	0.378259	84.4679	0.833183			0.109043	-0.0937726	0.311858	0.294599	-0.00915065	0.16585	-0.0163358	-0.111105	0.0784332	0.735472	-0.0282957	-0.0867316	0.0301403	0.344922	0	0.843667
genus Terrisporobacter id.11348	GERA	14	0.0245991	-0.0957583	0.144956	0.68872	6.48925	0.926523			0.357257	-0.39054	1.10505	0.36754	-0.0290636	0.394361	-0.0242362	-0.184794	0.136322	0.767336	0.0245991	-0.060436	0.109634	0.580378	0	0.934333
genus Terrisporobacter id.11348	Meta-analysis		-0.0124151	-0.0570572	0.032227	0.585698			0	0.721495	0.0780964	-0.070192	0.226385	0.30196			-0.0192417	-0.0843854	0.045902	0.562636	-0.00903656	-0.0484933	0.0304202	0.653512
genus Turicibacter id.2162	FinnGen	118	0.0327828	-0.0308453	0.0964109	0.312571	109.019	0.688008			-0.0298356	-0.222927	0.163255	0.762546	0.00332234	0.502147	0.0214986	-0.0725409	0.115538	0.654096	0.0327828	-0.0286369	0.0942025	0.297648	0	0.69
[truncated: 16 more rows]
